# Supplementary material for: Developing comprehensive perinatal quality of care instruments in Mexico: An inclusive, multidisciplinary, and culturally sensitive approach
Source: PLoS One. 2026 Jul 16;21(7):e0352347. doi: 10.1371/journal.pone.0352347 (PMC13374906; doi:10.1371/journal.pone.0352347)
Supplement: S1 Data — (ZIP) [file pone.0352347.s007.zip › S1 Data Woman QoC Domain_R1.csv]

age	pren_01	pren_02	pren_03	pren_04	pren_05	pren_06	pren_07	pren_08	pren_09	pren_10	pren_11	pren_12	pren_13	pren_14	pren_15	pren_16	pren_17	pren_18	pren_19	pren_20	parto_01	parto_02	parto_03	parto_04	parto_05	parto_06	parto_07	parto_08	parto_09	parto_10	parto_11	parto_12	parto_13	parto_14	parto_15	parto_16	parto_17	parto_18	parto_19	parto_20	parto_21	parto_22	parto_23	parto_24	parto_25	parto_26	parto_27	parto_28	parto_29
45-59	3	5	5	5	4	5	5	4	4	5	5	5	5	4	5	4	4	4	3	5	5	5	3	5	5	5	5	5	5	5	5	5	5	5	5	5	5	5	5	5	5	5	4	4	5	5	5	5	5
45-59	3	3	3	4	3	3	4	3	5	4	4	4	4	3	4	4	1	1	4	2	2	4	2	4	4	4	4	4	5	4	4	5	5	4	3	5	3	2	2	4	4	4	2	2	3	4	1	3	2
30-44	2	5	5	5	3	4	4	5	5	4	2	3	4	4	0	0	2	4	2	1	1	3	2	4	3	4	4	4	3	1	3	4	1	5	4	5	3	2	1	3	3	3	1	3	2	4	2	3	2
45-59
45-59	3	3	4	4	4	3	3	3	4	4	4	5	4	4	4	4	2	4	4	0	2	4	3	4	3	4	3	4	4	3	4	4	4	4	3	4	4	3	3	4	4	4	4	3	3	4	3	4	4
18-29	3	4	4	5	4	3	5	4	5	4	4	4	3	3	3	4	2	2	5	1	2	5	3	4	3	4	3	4	4	4	4	4	3	5	4	4	3	4	4	5	5	4	4	4	4	5	4	5	4
30-44	4	4	4	4	4	5	4	4	5	4	3	4	3	3	4	3	3	2	3	2	3	5	3	3	4	4	5	4	4	4	4	4	4	5	4	5	4	4	4	4	4	1	4	4	3	4	4	4	4
30-44	4	4	5	4	4	5	5	5	5	4	4	5	4	4	1	4	3	4	5	4	1	5	3	4	4	5	5	5	5	4	5	4	4	4	4	5	4	4	4	4	4	2	4	4	4	5	4	4	3
30-44	3	3	4	5	5	4	5	5	5	4	2	5	4	3	5	4	3	5	3	2	1	5	3	3	4	4	5	5	4	3	4	5	5	5	4	5	5	5	5	5	5	5	5	5	5	5	5	5	5
18-29	3	3	4	5	5	4	5	5	5	4	2	5	4	3	4	4	3	5	4	3	2	5	2	3	4	4	5	5	4	3	4	5	3	5	5	5	5	5	5	5	5	5	5	5	5	5	5	5	5
30-44	3	3	4	4	5	2	5	3	5	5	4	5	4	4	5	4	1	5	5	4	1	4	1	3	5	4	2	5	4	3	4	5	4	5	5	5	5	1	4	4	4	5	2	5	1	5	4	5	3
45-59	3	5	4	5	5	5	5	4	5	5	5	5	5	4	5	5	3	5	5	5	5	5	5	4	5	5	5	5	5	5	5	5	4	5	5	5	5	4	4	5	5	5	4	4	5	5	5	5	5
18-29	3	4	5	5	3	5	5	4	5	5	4	4	5	4	4	4	4	4	4	4	3	5	5	4	5	5	5	4	5	4	5	5	4	5	5	4	5	5	5	4	4	4	4	4	4	5	4	4	4
30-44	5	5	5	5	4	4	5	5	4	5	5	4	5	4	4	5	5	5	3	3	4	5	2	4	5	5	4	4	5	5	5	5	4	5	4	5	5	5	5	5	5	3	4	4	5	4	4	5	5
45-59	4	5	5	5	4	4	5	4	5	5	4	5	5	4	5	5	4	5	5	4	3	4	4	4	4	5	4	5	5	4	5	5	4	5	4	5	4	4	5	5	5	5	5	5	5	5	5	5	5
60+	4	4	4	3	5	4	4	4	5	3	4	5	2	4	4	5	3	5	4	4	3	5	4	4	4	5	4	3	4	4	3	4	4	4	4	5	4	4	3	4	4	3	4	4	4	5	3	4	4
30-44	1	1	1	5	1	5	5	5	5	5	1	3	1	5	1	1	1	1	5	1	1	4	3	5	5	5	5	5	5	3	3	5	1	4	5	5	5	5	1	5	5	5	5	5	5	5	5	5	5
30-44
30-44	4	4	3	5	2	3	4	4	5	3	5	3	3	5	2	2	2	1	4	5	1	4	1	4	4	3	3	4	5	3	4	5	5	5	2	3	4	4	4	4	4	5	4	4	5	5	3	4	4
30-44	2	5	5	5	5	5	5	5	5	5	5	4	5	4	5	5	4	5	5	5
30-44	4	5	4	4	3	3	3	2	3	4	4	3	3	1	2	4	1	3	4	2	1	3	1	4	2	3	3	2	4	2	5	5	3	3	2	4	5	5	5	4	4	4	1	1	5	5	3	4	3
30-44	5	2	4	5	5	3	5	3	5	4	4	4	5	4	3	5	1	1	4	4	3	5	4	4	5	5	5	5	4	4	4	5	4	5	5	5	5	5	3	5	5	4	4	4	5	5	4	5	5
45-59	4	5	5	5	4	5	5	4	5	5	5	5	5	4	5	5	5	5	5	4	5	5	5	4	5	5	5	5	5	4	5	4	5	5	5	5	5	5	5	5	5	5	5	5	5	5	5	5	5
30-44	4	5	5	5	5	5	5	5	5	5	5	5	5	1	5	5	5	5	5	5	5	5	5	5	5	5	5	5	5	4	5	5	5	5	5	5	5	5	5	5	5	5	5	5	5	5	5	5	5
30-44	4	3	5	4	4	5	4	4	5	3	4	4	4	3	4	4	5	5	3	3	4	5	3	3	4	5	5	4	4	4	4	4	3	5	4	4	5	4	4	4	4	4	4	4	5	5	4	4	4
30-44	3	3	4	4	5	3	3	3	5	3	4	5	3	4	5	4	1	1	5	3	1	5	3	3	3	3	3	3	3	4	3	3	3	4	3	3	3	3	3	3	3	1	4	4	5	4	3	3	4
45-59	5	5	5	5	4	5	4	4	5	4	4	4	4	4	4	4	4	4	4	3	3	4	3	4	4	4	4	4	4	4	4	4	4	4	4	4	4	4	4	4	4	4	3	2	4	4	4	4	4
[truncated: 31 more columns]
