# Supplementary material for: Developing comprehensive perinatal quality of care instruments in Mexico: An inclusive, multidisciplinary, and culturally sensitive approach
Source: PLoS One. 2026 Jul 16;21(7):e0352347. doi: 10.1371/journal.pone.0352347 (PMC13374906; doi:10.1371/journal.pone.0352347)
Supplement: S2 Data — (ZIP) [file pone.0352347.s008.zip › S2 Data Care Processes QoC Domain.csv]

age	process_pren01	process_pren02	process_pren03	process_pren04	process_pren05	process_pren06	process_pren07	process_pren08	process_pren09	process_pren10	process_pren11	process_pren12	process_pren13	process_pren14	process_pren15	process_pren16	process_pren17	process_pren18	process_parto01	process_parto02	process_parto03	process_parto04	process_parto05	process_parto06	process_parto07	process_parto08	process_parto09	process_parto10	process_parto11	process_parto12	process_parto13	process_parto14	process_parto15	process_parto16	process_parto17	process_parto18	process_parto19	process_parto20	process_parto21	process_parto22	process_parto23	process_parto24	process_parto25	process_parto26	process_parto27	process_parto28	process_parto29	process_parto30	process_parto31
45-59	4	4	5	5	5	5	5	4	4	4	4	5	5	4	5	5	3	3	5	5	5	5	5	5	5	5	5	5	5	5	5	5	5	5	4	4	4	5	5	5	5	5	5	5	4	5	5	5	5
45-59
45-59	4	4	5	5	5	4	5	5	4	4	4	4	5	5	4	4	3	4	4	4	5	5	4	3	4	2	3	3	4	4	4	3	4	4	4	4	3	2	4	5	4	4	4	4	3	4	4	5	4
18-29	4	4	5	5	4	4	5	4	4	4	4	3	5	2	4	4	4	3	5	4	3	4	4	3	5	4	4	4	3	5	5	3	3	3	4	3	3	5	4	5	4	3	5	5	4	5	4	5	3
30-44	4	4	5	4	4	4	0	5	5	5	5	5	5	4	5	3	4	3	4	4	5	5	5	4	4	4	4	4	4	4	4	4	4	4	4	4	4	3	4	4	2	4	4	4	4	4	4	4	4
30-44	3	4	5	5	5	4	5	5	4	2	5	4	5	3	4	1	1	1	0	2	5	4	5	3	5	3	3	4	5	4	4	4	4	4	4	4	4	4	4	4	4	4	4	4	4	4	4	4	4
30-44	4	3	5	5	5	5	4	5	5	5	5	5	5	5	5	2	2	5	4	4	4	5	5	5	3	5	5	5	5	5	5	5	5	5	5	5	5	5	5	5	5	5	5	5	5	5	5	5	5
18-29	5	4	5	5	5	4	4	5	5	5	5	5	5	4	5	5	4	5	4	5	5	5	5	3	5	5	4	5	5	5	5	4	5	5	5	5	5	5	5	5	5	4	5	5	5	5	5	5	4
45-59	4	3	5	4	4	4	5	5	5	5	5	5	5	5	5	5	5	5	5	4	5	5	5	4	5	1	1	5	4	5	5	2	1	5	1	5	1	5	1	1	5	5	5	5	1	5	1	5	2
30-44
30-44	5	5	5	5	5	5	4	5	5	5	4	5	5	3	5	4	4	2	3	3	5	4	3	1	4	4	4	5	4	4	4	5	5	4	2	5	4	4	4	5	2	4	4	4	4	5	5	5	4
30-44	3	3	4	5	4	5	4	2	3	4	4	4	5	2	5	5	5	5	4	4	5	5	5	5	5	5	5	5	5	5	5	5	5	5	5	5	5	5	5	5	5	5	5	5	5	5	4	5	4
18-29	5	4	5	4	4	4	5	4	4	4	4	4	5	3	5	5	5	4	5	4	4	4	5	4	5	4	4	5	5	5	5	4	4	4	5	5	4	5	4	4	4	4	4	4	4	5	4	4	5
18-29	5	3	5	4	4	4	5	4	4	4	4	4	5	3	5	4	5	4
60+	5	4	5	4	5	4	5	4	5	5	5	5	5	4	5	4	4	4	5	4	5	4	4	4	4	4	4	4	4	4	4	4	4	3	3	4	4	4	4	4	4	4	4	4	4	4	4	4	4
30-44	3	3	5	5	5	5	5	5	5	3	5	4	5	3	5	3	4	3	5	5	5	3	5	5	5	5	1	5	5	5	5	5	3	5	5	5	5	4	5	5	5	4	4	4	4	5	5	5	5
60+	5	3	5	4	5	4	5	5	5	5	5	5	5	4	5	4	4	5
45-59
45-59	4	4	5	5	5	5	3	5	5	5	5	5	5	5	5	3	5	4	5	4	5	5	5	4	5	2	3	4	5	5	5	1	5	5	5	5	5	4	5	5	5	5	0	0	0	5	5	5	5
45-59	4	5	5	4	5	5	5	5	4	5	5	5	5	4	5	5	4	4	5	5	5	5	5	4	4	4	4	3	5	4	4	4	3	4	4	5	4	3	3	3	4	4	5	4	4	4	4	4	4
30-44	2	3	5	5	2	4	0	5	5	5	5	5	5	2	4	3	0	1	5	4	4	4	5	4	3	5	5	3	4	4	4	5	4	3	5	5	5	4	4	5	5	4	5	5	5	5	5	5	5
30-44	4	3	4	5	5	3	4	3	3	2	3	3	3	4	4	1	2	2	0	5	4	3	2	4	4	3	4	4	2	4	4	4	3	5	5	2	3	4	3	3	5	3	0	4	2	4	5	4	2
45-59	5	5	5	5	5	5	5	5	5	5	5	5	5	4	5	4	5	5	5	4	4	5	5	5	5	5	5	5	5	5	5	5	5	5	5	5	5	5	5	5	5	5	5	5	5	5	5	5	5
30-44	5	4	5	5	5	5	5	5	3	4	5	5	5	4	5	4	5	5	5	5	5	5	5	4	4	5	5	4	4	5	5	5	4	4	4	5	5	4	5	5	5	5	5	5	5	5	5	5	5
30-44	5	5	5	5	5	5	5	5	4	5	5	5	5	5	5	5	5	5	5	5	5	5	5	5	5	5	5	5	5	5	5	5	1	5	5	5	5	5	5	5	5	5	1	5	3	5	5	5	5
[truncated: 40 more columns]
