# Supplementary material for: Developing comprehensive perinatal quality of care instruments in Mexico: An inclusive, multidisciplinary, and culturally sensitive approach
Source: PLoS One. 2026 Jul 16;21(7):e0352347. doi: 10.1371/journal.pone.0352347 (PMC13374906; doi:10.1371/journal.pone.0352347)
Supplement: S3 Data — (ZIP) [file pone.0352347.s009.zip › S3 Data Healthcare Personnel QoC Domain.csv]

age	pds_comp_pers01	pds_comp_pers02	pds_comp_pers03	pds_comp_pers04	pds_comp_pers05	pds_comp_rel_emb01	pds_comp_rel_emb02	pds_comp_rel_par01	pds_comp_rel_par02	pds_comp_rel_par03	pds_comp_rel_puerp01	pds_comp_rel_puerp02	pds_comp_rel_puerp03	pds_comp_rel_rn01	pds_comp_rel_rn02	pds_comp_rel_rn03	pds_cond_trab01	pds_cond_trab02	pds_cond_trab03	pds_cond_trab04	pds_cond_trab05	pds_cond_trab06
45-59	5	5	4	5	5	5	5	5	5	5	5	5	5	5	5	5	5	5	4	4	4	4
45-59	4	0	4	4	4	5	4	5	4	4	4	5	3	4	3	4	5	4	5	5	5	4
18-29	5	0	5	5	5	5	4	5	4	4	5	4	4	4	4	4	4	4	2	4	3	3
30-44	5	4	5	5	5	5	4	4	5	4	5	5	4	5	5	4	4	3	4	4	4	4
30-44	0	0	5	5	5	4	4	5	4	4	4	4	4	4	4	4	3	5	3	5	4	3
18-29	5	5	4	4	4	5	5	5	5	5	5	5	5	5	5	4	5	5	3	5	4	4
30-44	5	5	5	5	5	5	2	5	5	2	5	5	2	5	5	2	5	5	5	5	5	5
45-59	5	5	5	5	5	5	5	5	5	5	5	5	5	5	5	5	5	5	4	4	5	5
30-44	4	4	4	4	4	5	4	5	4	5	5	4	4	5	5	5	4	4	4	4	4	4
30-44	5	3	5	5	5	5	4	5	4	4	5	4	4	5	4	4	4	5	3	5	5	5
30-44	5	5	5	5	5	5	5	5	5	5	5	5	5	5	5	5	5	5	5	5	4	4
18-29	4	5	4	4	4	5	5	5	5	5	4	5	5	5	5	5	4	5	3	3	4	5
60+	4	5	4	4	4	4	4	4	4	4	4	4	4	4	4	4	4	4	3	3	4	4
30-44	5	3	5	5	5	4	5	5	5	5	4	5	5	1	1	1	3	5	3	5	3	3
30-44	5	5	4	4	4	4	3	4	5	3	4	5	3	4	5	3	5	5	4	4	4	3
30-44	4	3	4	4	4	5	3	4	3	3	4	3	3	4	4	3	4	4	2	4	3	3
45-59	5	5	5	5	5	5	5	5	5	5	5	5	5	5	5	5	5	5	5	5	5	5
30-44	5	5	5	5	5	4	4	4	5	4	4	4	4	4	5	4	5	4	4	5	5	5
30-44	5	5	5	5	5	5	5	5	5	5	5	5	5	5	5	5	5	5	5	5	5	5
