# Supplementary material for: Developing comprehensive perinatal quality of care instruments in Mexico: An inclusive, multidisciplinary, and culturally sensitive approach
Source: PLoS One. 2026 Jul 16;21(7):e0352347. doi: 10.1371/journal.pone.0352347 (PMC13374906; doi:10.1371/journal.pone.0352347)
Supplement: S4 Data — (ZIP) [file pone.0352347.s010.zip › S4 Data Infrastructure QoC Domain.csv]

age	infra_pnivel_01	infra_pnivel_02	infra_pnivel_03	infra_pnivel_04	infra_pnivel_05	infra_pnivel_06	infra_pnivel_07	infra_pnivel_08	infra_pnivel_09	infra_pnivel_10	infra_pnivel_11	infra_pnivel_12	infra_pnivel_13	infra_pnivel_14	infra_pnivel_15	infra_pnivel_16	infra_pnivel_17	infra_pnivel_18	infra_pnivel_19	infra_pnivel_20	infra_pnivel_21	infra_pnivel_22	infra_pnivel_23	infra_pnivel_24	infra_pnivel_25	infra_pnivel_26	infra_pnivel_27	infra_pnivel_28	infra_pnivel_29	infra_pnivel_30	infra_pnivel_31	infra_pnivel_32	infra_pnivel_33	infra_pnivel_34	infra_pnivel_35	infra_pnivel_36	infra_pnivel_37	infra_pnivel_38	infra_pnivel_39	infra_pnivel_40	infra_pnivel_41	infra_pnivel_42	infra_snivel_01	infra_snivel_02	infra_snivel_03	infra_snivel_04	infra_snivel_05	infra_snivel_06	infra_snivel_07
45-59	3	4	4	5	4	4	4	4	5	4	5	5	4	4	5	5	5	4	4	4	5	4	5	5	5	4	5	5	5	3	4	5	5	5	5	2	5	5	5	5	5	5	4	5	5	5	4	3	4
18-29	1	3	3	4	2	1	3	2	3	3	1	3	4	3	4	4	4	4	4	2	4	4	5	5	4	5	3	2	4	3	5	5	3	3	5	3	3	3	3	5	4	5	4	4	5	2	3	2	3
30-44	3	4	4	4	4	4	2	4	4	4	3	4	4	4	4	4	4	5	5	5	5	5	4	1	1	1	1	1	1	1	1	1	1	1	1	2	5	5	5	5	5	5	5	5	5	3	4	4	5
30-44	3	3	3	5	4	4	2	1	4	4	4	5	5	4	5	5	1	5	5	4	5	5	5	2	5	5	5	1	5	5	5	5	5	5	5	5	5	5	5	5	5	5	5	5	5	4	4	3	5
18-29	3	4	5	5	3	4	3	4	5	5	3	5	4	5	5	2	1	5	5	3	5	5	5	5	5	5	5	4	5	5	5	5	5	5	5	5	5	5	5	5	5	5	5	5	5	5	5	5	4
18-29	3	4	4	5	4	5	3	4	5	5	3	5	5	5	5	3	1	5	5	4	5	5	5	1	5	5	5	5	5	1	5	1	1	1	5	1	5	5	5	5	1	5	5	4	5	4	5	5	5
30-44	4	3	3	5	3	3	3	3	5	5	2	5	4	3	5	4	4	5	4	5	5	5	5	4	5	5	5	4	5	5	5	5	5	5	5	4	5	5	5	5	5	5	5	5	5	3	4	3	5
30-44	3	3	4	4	4	5	4	4	5	3	4	4	4	4	3	4	4	5	5	5	5	5	5	3	5	5	5	5	5	5	5	5	5	5	5	4	5	5	4	5	5	4	5	4	4	4	4	4	4
30-44	3	3	4	4	4	4	3	4	4	4	4	4	5	4	4	3	4	4	4	4	4	4	5	3	5	5	5	5	5	5	5	5	5	5	5	4	5	5	4	4	5	4	4	4	4	4	4	4	4
30-44	3	5	4	4	5	4	5	4	5	5	3	4	4	4	2	5	5	5	5	5	5	5	5	1	2	2	2	2	2	2	4	4	4	2	2	1	3	4	5	5	5	5	5	5	5	3	5	4	5
30-44	4	4	4	5	3	4	3	4	4	4	4	5	5	5	3	4	4	5	5	4	4	3	5	4	5	5	3	1	3	3	5	5	5	2	2	2	4	5	2	5	3	5	5	5	5	4	5	4	5
30-44	2	2	2	4	1	5	5	3	2	5	1	5	5	5	5	5	5	5	5	5	5	5	5	3	5	5	4	5	5	5	5	5	5	5	5	5	5	5	5	5	5	5
30-44	1	2	2	4	1	4	4	3	3	5	1	5	5	5	5	5	5	5	5	5	5	4	5	4	5	5	4	5	5	5	5	5	5	5	5	5	5	5	5	5	5	4	5	5	5	3	2	2	3
18-29	3	3	4	3	4	3	4	4	4	4	4	4	5	4	4	4	4	5	5	4	5	5	5	4	5	5	5	5	5	4	5	5	5	5	4	5	4	4	4	5	5	5	5	5	5	3	3	3	3
60+	3	4	4	4	4	4	4	4	4	4	4	4	4	4	4	4	4	4	4	4	4	5	5	4	5	4	4	5	4	5	5	5	5	5	4	4	4	4	4	5	5	5	5	5	5	4	5	4	4
30-44	2	3	3	3	2	2	3	3	1	4	1	4	3	3	3	3	3	3	3	3	3	3	2	3	5	5	5	5	5	4	5	5	5	5	4	4	5	5	4	5	5	5	4	4	4	2	3	3	3
30-44	1	2	3	4	1	1	2	3	4	4	1	3	4	3	4	4	4	4	4	2	3	5	5	4	3	5	3	1	2	3	5	4	3	3	4	2	4	4	5	4	3	5	4	4	4	1	2	3	3
30-44
45-59	4	4	4	5	4	4	4	5	5	5	5	5	4	4	5	5	5	5	5	5	5	5	5	5	5	5	5	5	5	5	5	5	5	5	5	4	5	5	5	5	5	5	5	5	5	4	5	4	5
30-44	2	3	1	1	1	1	2	2	4	2	1	1	3	3	4	3	3	4	3	3	4	4	5	3	3	4	4	2	3	3	4	3	3	2	4	2	4	3	4	4	3	4	4	4	4	2	1	2	1
30-44	4	5	5	5	4	5	3	4	5	5	5	5	5	5	5	5	5	5	5	5	5	4	5	4	5	5	5	5	5	4	4	4	4	4	4	4	5	5	4	5	5	4	5	5	5	4	5	4	1
30-44
30-44	5	5	1	5	5	5	5	5	5	5	5	5	5	5	5	5	5	5	5	5	5	5	5	5	5	5	5	5	5	5	5	5	5	5	5	5	5	5	5	5	5	5	5	5	5	5	5	5	5
[truncated: 239 more columns]
