# Supplementary material for: Developing comprehensive perinatal quality of care instruments in Mexico: An inclusive, multidisciplinary, and culturally sensitive approach
Source: PLoS One. 2026 Jul 16;21(7):e0352347. doi: 10.1371/journal.pone.0352347 (PMC13374906; doi:10.1371/journal.pone.0352347)
Supplement: S5 Data — (ZIP) [file pone.0352347.s011.zip]

Archive with 2 entries (2 files):
- S5 Data Supplies and Medications QoC Domain.csv
- __MACOSX/._S5 Data Supplies and Medications QoC Domain.csv
