# Supplementary material for: Developing comprehensive perinatal quality of care instruments in Mexico: An inclusive, multidisciplinary, and culturally sensitive approach
Source: PLoS One. 2026 Jul 16;21(7):e0352347. doi: 10.1371/journal.pone.0352347 (PMC13374906; doi:10.1371/journal.pone.0352347)
Supplement: S5 Data — (ZIP) [file pone.0352347.s011.zip › S5 Data Supplies and Medications QoC Domain.csv]

age	insm_01	insm_02	insm_03	insm_04	insm_05	insm_06	insm_07	insm_08	insm_09	insm_10	insm_11	insm_12	insm_13	insm_14	insm_15	insm_16	insm_17	insm_18	insm_19	insm_20	insm_21	insm_22	insm_23	insm_24	insm_25	insm_26	insm_27	insm_28	insm_29	insm_30	insm_31	insm_32	insm_33	insm_34	insm_35	insm_36	insm_37	insm_38	insm_39	insm_40	insm_41	insm_42
45-59	5	5	5	5	5	5	5	5	4	4	5	5	4	5	5	5	5	5	4	5	3	5	5	5	4	4	5	5	5	4	5	5	4	4	5	5	5	5	5	5	4	5
18-29	3	3	3	3	3	4	3	4	4	4	4	4	4	4	3	4	3	3	4	4	3	3	4	4	5	4	4	4	4	4	5	5	5	4	5	4	5	5	5	4	4	4
30-44	5	5	4	4	4	4	4	4	4	4	4	4	5	5	5	5	5	5	5	5	5	5	5	5	5	4	5	5	5	5	5	5	5	5	5	5	5	5	5	4	5	5
30-44	1	1	1	1	4	5	5	5	5	5	5	5	5	5	5	5	5	5	5	5	5	5	5	5	5	5	5	5	5	5	5	5	5	5	5	5	5	5	5	5	5	5
18-29	5	5	5	5	5	5	5	5	5	5	5	5	5	5	5	5	5	4	5	5	5	4	5	5	5	5	5	5	5	5	5	5	5	5	5	5	5	5	5	5	5	5
30-44	4	4	4	4	5	5	4	4	4	4	4	4	0	0	5	5	5	5	5	5	5	5	5	5	5	0	3	3	5	4	5	5	5	5	5	5	5	5	5	5	5	5
30-44	5	5	5	5	3	3	3	3	2	3	3	3	4	4	4	4	4	4	5	5	5	5	4	4	4	4	4	4	5	5	5	5	5	5	5	5	5	5	5	5	5	5
30-44	4	4	4	4	4	4	4	4	4	4	4	4	4	4	5	5	5	5	5	5	5	5	5	5	4	4	4	4	4	4	5	5	5	4	5	5	5	5	5	3	2	3
60+	5	4	5	4	3	4	2	4	4	4	4	4	5	4	4	4	4	4	4	4	5	4	5	4	5	4	5	4	5	4	5	5	5	4	5	5	5	5	4	4	4	4
30-44	2	2	2	2	2	2	3	2	2	2	2	2	2	2	4	5	5	4	5	5	3	3	4	3	5	4	2	2	1	2	5	5	5	5	5	5	5	5	5	5	5	5
45-59	5	5	5	5	5	5	5	5	5	5	5	5	5	5	5	5	5	5	5	5	5	5	5	5	5	5	5	5	5	5	5	5	5	5	5	5	5	5	5	5	5	5
30-44	5	4	4	4	5	5	4	4	4	3	3	4	5	4	4	4	4	3	4	4	5	5	4	5	5	5	3	4	3	2	5	4	5	5	5	5	5	3	5	2	4	4
30-44	5	5	5	5	5	5	5	5	5	5	5	5	5	5	5	5	5	5	5	5	5	5	5	5	5	5	5	5	5	5	5	5	5	5	5	5	5	5	5	5	5	5
30-44	5	5	5	5	5	5	5	5	5	5	5	5	5	5	5	5	5	5	5	5	5	5	5	5	5	5	5	5	5	5	5	5	5	5	5	5	5	5	5	5	5	5
