# Supplementary material for: Developing comprehensive perinatal quality of care instruments in Mexico: An inclusive, multidisciplinary, and culturally sensitive approach
Source: PLoS One. 2026 Jul 16;21(7):e0352347. doi: 10.1371/journal.pone.0352347 (PMC13374906; doi:10.1371/journal.pone.0352347)
Supplement: S6 Data — (ZIP) [file pone.0352347.s012.zip › S6 Data_Final 489 Indicators.csv]

domain	subdomain	Indicator (English)	Indicator (Spanish)	mean
Woman	Childbirth	Out-of-pocket spending on transportation to receive care and return home	Realizaci—n de gastos en el traslado hasta recibir atenci—n y de regreso	3.08
Woman	Postpartum	Time spent on the postnatal consultation, including travel time to and from the visit for the mother and child	Tiempo que dedico a la consulta postnatal desde el traslado hasta el regreso en las consultas a la madre y al hijo e hija	3.22
Woman	Postpartum	Whether she was provided conditions to eat according to her cultural patterns during the immediate puerperium	Si le brindaron condiciones para alimentarse de acuerdo a sus patrones culturales en el puerperio inmediato	3.29
Woman	Prenatal	Whether she received pregnancy care from a traditional midwife	Si se atendi— con partera tradicional durante el embarazo	3.29
Woman	Prenatal	Satisfaction with consultation time during prenatal visits	Satisfacci—n con el tiempo de atenci—n en las consultas prenatales	3.44
Woman	Postpartum	Hours or days from childbirth care until discharge	Horas o d’as desde la atenci—n del parto hasta que le dieron su alta	3.58
Woman	Prenatal	Time she waited before receiving care	Tiempo que tardo en ser atendida	3.6
Woman	Childbirth	Perception of any complication or adverse effect related to the type of care received	Percepci—n de algœn tipo de complicaci—n o efectos adverso, por el tipo de atenci—n recibida	3.63
Woman	Childbirth	Out-of-pocket spending on medications during childbirth care and the immediate postpartum period	Gastos en medicamentos durante la atenci—n del parto y postparto inmediato	3.63
Woman	Childbirth	Out-of-pocket spending on laboratory tests and ultrasound	Gastos de laboratorio y ultrasonido	3.63
Woman	Childbirth	Whether she wanted to have her childbirth attended by a traditional midwife but this was not possible	Si quer’a atenderse el parto con partera tradicional y no fue posible	3.63
Woman	Childbirth	Satisfaction with the treatment given to, and listening shown toward, the accompanying traditional midwife by health services	Satisfacci—n con el trato recibido y escucha hacia la partera tradicional acompa–ante, de parte de los servicios de salud	3.67
Woman	Postpartum	Satisfaction with consultation time during postnatal visits	Satisfacci—n con el tiempo de atenci—n en las consultas postnatales	3.67
Woman	Postpartum	Whether family members were given opportunities to visit the woman during hospitalization in the immediate postpartum period	Si los familiares tuvieron facilidades para visitar a la mujer en la hospitalizaci—n durante el posparto inmediato	3.75
Woman	Childbirth	Whether she perceived unequal or discriminatory treatment compared with other patients during childbirth care in the labor ward	Si percibi— algœn trato desigual o discriminatorio con respecto a otras pacientes durante la atenci—n del parto en la sala de labor	3.79
Woman	Childbirth	Whether her pubic hair was shaved without her consent	Si le rasuraron el vello pœbico sin su consentimiento	3.79
Woman	Childbirth	Satisfaction with waiting time for childbirth care (for triage assessment and admission)	Satisfacci—n con el tiempo de espera en la atenci—n del parto (para la valoraci—n del triage e internamiento)	3.88
Woman	Childbirth	Whether, during the expulsive phase of labor, she was accompanied by a family member or friend	Si en el periodo expulsivo del trabajo de parto se conto con acompa–amiento de un familiar o amistad	3.88
Woman	Prenatal	Satisfaction with the information and guidance provided for safe abortion care	Satisfacci—n por la informaci—n y orientaci—n para el manejo del aborto seguro	3.88
Woman	Prenatal	Whether she perceived discrimination against her compared with the care given to other women during prenatal visits	Si percibi— discriminaci—n a su persona con respecto a la atenci—n de otras mujeres durante las consultas prenatales	3.88
Woman	Childbirth	Whether an enema was administered without her consent	Si le aplicaron enema evacuante sin su consentimiento	3.92
Woman	Childbirth	Whether massage or other methods to reduce labor pain were used, without medication	Si le aplicaron masaje u otras formas de disminuir el dolor en el parto, sin utilizaci—n de medicamentos.	3.92
Woman	Prenatal	Satisfaction with respect for free expression regarding values, practices, beliefs, and preferences	Satisfacci—n por el respeto a la libre expresi—n con respecto a valores, practicas, creencias y preferencias.	3.92
Woman	Childbirth	Whether she recalls being given a medication to accelerate labor without her consent	Si recuerda que le pusieron un medicamento acelerador del parto sin su consentimiento	3.96
Woman	Childbirth	Whether transfer from one health unit to another was required	Requiri— traslado de una unidad a otra	3.96
Woman	Prenatal	Whether she was given information and support to cope with fear of childbirth during prenatal visits	Si se le brindo informaci—n y apoyo para enfrentar el miedo al parto durante las consultas prenatales	3.96
Woman	Prenatal	Satisfaction with the way family planning services were offered during prenatal visits	Satisfacci—n por la manera en que le ofrecieron los servicios de planificaci—n familiar durante las consultas prenatales	4
Woman	Prenatal	Satisfaction with the quality of the information provided by health personnel about follow-up care	Satisfacci—n por la calidad de la informaci—n sobre los cuidados a seguir proporcionada por el personal de salud	4.04
Woman	Childbirth	Whether she was accompanied by a family member or friend during labor, including the expulsive phase	Si se conto con el acompa–amiento te de un familiar o amistad durante el trabajo de parto, incluyendo el periodo expulsivo	4.04
Woman	Prenatal	Whether prenatal care was provided in the womanÕs language	Si la atenci—n prenatal se realizo utilizando el idioma de la usuaria	4.08
Woman	Childbirth	Whether elements of her culture were taken into account to help her feel more comfortable during childbirth (e.g., keeping amulets and red strings, room temperature, dim lighting, warm colors in the delivery room, silence, relaxing music, etc.)	Si tomaron en cuenta elementos de su cultura para que estuviera mas c—moda durante el parto (conservaci—n de amuletos e hilos rojos, temperatura calidad de la habitaci—n, poca luz, colores c‡lidos en la sala de parto, silencio, mœsica relajante, etc.).	4.08
Woman	Prenatal	Whether she perceived discrimination or mistreatment in abortion care	Si percibi— discriminaci—n o maltrato en la atenci—n por aborto	4.08
Woman	Prenatal	Whether prescribed medications were dispensed completely during prenatal visits	Si en los servicios de salud le surtieron la receta de medicamentos de manera completa durante las consultas prenatales	4.12
Woman	Childbirth	Whether her fears, expectations, and opinions were listened to attentively and respectfully during childbirth care	Si escucharon sus temores, expectativas y opiniones durante la atenci—n del parto de manera atenta y respetuosa	4.13
Woman	Childbirth	Whether she was offered some type of upright position during the expulsive phase of childbirth, such as seated, squatting, or kneeling	Si le ofrecieron algœn tipo de posici—n vertical durante el periodo expulsivo del parto, como sentada, sentada acuclillada e hincada	4.13
Woman	Childbirth	Whether she was accompanied during the transfer	La acompa–aron en el traslado	4.13
Woman	Postpartum	Whether prescribed medications were dispensed completely during postnatal visits	Si en los servicios de salud le surtieron la receta de medicamentos de manera completa en las consultas postnatales	4.13
Woman	Postpartum	Whether she has suffered consequences such as pain when urinating or during sexual intercourse resulting from episiotomy	Ha sufrido de consecuencias como dolor al orinar o durante las relaciones sexuales derivadas de la episiotom’a	4.13
Woman	Childbirth	Whether her family members were informed in a timely manner about her health status	Si le Informaron de manera oportuna a sus familiares sobre su estado de salud	4.17
Woman	Postpartum	Whether she has suffered consequences such as pain when urinating or during sexual intercourse resulting from episiotomy	Si ha sufrido de consecuencias como dolor al orinar o durante las relaciones sexuales derivadas de la episiotom’a	4.17
Woman	Childbirth	Whether care during childbirth was provided in the womanÕs language	Si la atenci—n durante el parto se realizo utilizando el idioma de la usuaria	4.21
Woman	Childbirth	Whether she was given information and emotional support to cope with anxiety during childbirth	Si se le brindo informaci—n y apoyo emocional para enfrentar la ansiedad durante el parto	4.21
Woman	Postpartum	Whether care during the quarantine/puerperium period was provided in the womanÕs language	Si la atenci—n en la cuarentena o puerperio se realizo utilizando el idioma de la usuaria	4.21
Woman	Prenatal	Satisfaction with the physical examination received during the prenatal consultation	Satisfacci—n con la exploraci—n f’sica recibida en la consulta prenatal	4.24
Woman	Prenatal	Whether her fears, expectations, and opinions were listened to during prenatal care	Si escucharon sus temores, expectativas y opiniones durante la atenci—n prenatal	4.24
Woman	Childbirth	Number of vaginal examinations performed during labor	Numero de tactos vaginales que le aplicaron durante el trabajo de parto	4.25
Woman	Childbirth	Whether she clearly understood the instructions given during childbirth	Si entendi— claramente las indicaciones durante el parto	4.29
Woman	Childbirth	Whether she recalls that someone inserted a hand into her uterus to examine it after childbirth	Si recuerda que le metieron la mano para revisarle la matriz despuŽs del parto	4.29
Woman	Postpartum	Whether care during postnatal visits was provided in the womanÕs language	Si la atenci—n durante las consultas postnatales se realizo utilizando el idioma de la usuaria	4.29
Woman	Prenatal	Whether she was given sufficient and clear information about family planning to allow free decision-making	Si le brindaron la informaci—n suficiente y clara sobre la planificaci—n familiar que le permitiera la toma de decisiones de manera libre.	4.32
Woman	Childbirth	Whether the service was overcrowded such that she or other women were waiting on stretchers, chairs, or the floor in the hospitalization area	Si el servicio se encontraba saturado de manera que estaba ella u otras mujeres esperando en camillas, silla o suelo en el ‡rea de hospitalizaci—n	4.33
Woman	Postpartum	Satisfaction with respect for her rights in the offering of postpartum family planning after the obstetric event	Satisfacci—n por el respeto a sus derechos en el ofrecimiento de la planificaci—n familiar post evento obstŽtrico	4.33
Woman	Childbirth	Satisfaction with privacy conditions that protected her modesty and intimacy	Satisfacci—n por las condiciones de privacidad para respetar su pudor e intimidad	4.38
Woman	Childbirth	Satisfaction with the treatment received during childbirth in terms of kindness, understanding, and respect	Satisfacci—n por el trato recibido durante el parto en tŽrminos de amabilidad, comprensi—n y respeto.	4.38
Woman	Childbirth	Whether, during the expulsive phase of labor, she had personalized psycho-emotional support throughout labor, whether from health personnel, traditional midwives, volunteer staff, or family members	Si en el periodo expulsivo del trabajo de parto se conto con acompa–amiento psico-emocional personalizado durante todo el trabajo de parto, ya sea por personal de salud (Incluye personal en formaci—n, y parteras profesionales), parteras tradicionales, personal voluntario (madrinas obstŽtricas) y familiares.	4.38
Woman	Childbirth	Whether she was offered fluids during the different stages of labor	Si durante las distintas etapas del trabajo de parto se le ofreci— el consumo de l’quidos	4.38
Woman	Childbirth	Whether she was given the conditions to move freely according to her needs during labor	Si le ofrecieron las condiciones para que se pudiera mover de manera libre de acuerdo a sus necesidades durante el trabajo de parto	4.38
Woman	Childbirth	Whether she was allowed to adopt the most comfortable position during the expulsive phase of childbirth	Si le permitieron acomodarse en la posici—n mas c—moda durante el periodo expulsivo del parto	4.38
Woman	Childbirth	Whether, after birth, the baby was taken to the nursery or separated from her for more than two hours, without justified cause	Si despuŽs del nacimiento llevaron el bebe a cuneros o la separaron de su bebe mas de dos horas, sin causa justificada	4.46
Woman	Prenatal	Satisfaction with the explanations and information provided by health personnel during prenatal visits regarding reproductive rights, preconception, pregnancy, the childbirth process, causes of labor pain, consequences of cesarean section, puerperium, and newborn care	Satisfacci—n por las explicaciones e informaci—n proporcionada por el personal de salud durante las consultas prenatales en derechos reproductivos, preconcepci—n embarazo, proceso del parto, causas de dolor del parto, consecuencias de la ces‡rea, puerperio, atenci—n del R.N.	4.48
Woman	Childbirth	Availability of efficient referral and transfer conditions from the clinic to the hospital for childbirth care	Existencia de condiciones de referencia y canalizaci—n eficientes desde su cl’nica al hospital para la atenci—n del parto	4.54
Woman	Childbirth	Presence of humiliating remarks, specifying by whom: physician, nurse, social worker, orderly, or another person	Existencia de la expresi—n de frases humillantes, definiendo por quien: el medico/a, enfermera, T,S, camillero, otro:	4.54
Woman	Childbirth	Whether, immediately after birth, the baby was stimulated to latch and breastfeeding was initiated early	Si acabado de nacer el bebe estimularon la toma del pez—n y el inicio temprano de la lactancia.	4.54
Woman	Childbirth	Whether written consent was obtained and explained clearly	Si obtuvieron su consentimiento por escrito explic‡ndolo de manera clara	4.58
Woman	Childbirth	Whether her perineum was cut during childbirth without her consent	Si le cortaron el perinŽ durante el parto sin su consentimiento	4.58
Woman	Postpartum	Whether warning signs during the puerperium were explained clearly during postnatal visits	Si le explicaron de manera clara los signos de alarma durante el puerperio en las consultas postnatales	4.58
Woman	Prenatal	Satisfaction with care that allowed free and informed decision-making about her health and body during prenatal consultation	Satisfacci—n de las usuarias por un trato que permita la toma libre e informada de decisiones sobre su salud y su cuerpo, en la consulta prenatal	4.6
Woman	Childbirth	Whether she was given sufficient information to allow her to make decisions	Si le brindaron la informaci—n suficiente que le permitiera la toma de decisiones.	4.63
Woman	Childbirth	Whether, immediately after birth, the baby was placed skin-to-skin on her torso	Si acabado de nacer el bebe lo colocaron inmediatamente piel a piel sobre su torso.	4.63
Woman	Childbirth	Whether vaginal examinations were performed with explanation and in a dignified manner	Si le aplicaron tactos vaginales con explicaci—n y de manera digna	4.71
Woman	Postpartum	Whether the benefits of breastfeeding and how to facilitate it were explained clearly during postnatal visits	Si le explicaron de manera clara los las ventajas de la lactancia materna y como facilitarla en las consultas postnatales	4.79
Woman	Prenatal	Whether warning signs during pregnancy were explained clearly during prenatal visits	Si le explicaron de manera clara los signos de alarma en el embarazo en las consultas prenatales.	4.8
Supplies & Medications	General	The health unit conducts strategic planning for medications according to fertility rates	La unidad de salud realiza planeaci—n estratŽgica de medicamentos segœn tasa de fecundidad	4
Supplies & Medications	General	Availability of confirmatory tests for each metabolic disorder in the newborn, according to Mexican Official Standard NOM-034-SSA2-2002	Presencia de pruebas confirmatorias especificas para cada una de las patolog’as del metabolismo en el reciŽn nacido, segœn la NORMA Oficial Mexicana NOM-034-SSA2-2002	4.07
Supplies & Medications	General	The health unit conducts strategic planning for supplies according to fertility rates	La unidad de salud realiza planeaci—n estratŽgica de insumos segœn tasa de fecundidad	4.07
Supplies & Medications	General	The health unit conducts strategic planning for medications according to the population of reproductive age	La unidad de salud realiza planeaci—n estratŽgica de medicamentos segœn poblaci—n en edad fŽrtil	4.07
Supplies & Medications	General	The health unit estimates the number of complicated postpartum cases expected to require care	La unidad de salud realiza una estimaci—n del nœmero de puerperios complicados a atender	4.07
Supplies & Medications	General	Evaluation of medication procurement systems in hospital units	Evaluaci—n de los sistemas de abasto de medicamentos a las unidades hospitalarias	4.07
Supplies & Medications	General	The health unit estimates the number of newborns without complications expected to require care	La unidad de salud realiza una estimaci—n del nœmero de reciŽn nacidos sin complicaciones a atender	4.14
Supplies & Medications	General	The health unit estimates the number of vaginal births expected to require care	La unidad de salud realiza una estimaci—n del nœmero de partos v’a vaginal a atender	4.14
Supplies & Medications	General	Evaluation of supply procurement systems in hospital units	Evaluaci—n de los sistemas de abasto de insumos a las unidades hospitalarias	4.21
Supplies & Medications	General	The health unit estimates the number of newborns with complications expected to require care	La unidad de salud realiza una estimaci—n del nœmero de reciŽn nacidos complicados	4.21
Supplies & Medications	General	The health unit estimates the number of complicated pregnancies expected to require care	La unidad de salud realiza una estimaci—n del nœmero de embarazos complicados a atender	4.21
Supplies & Medications	General	Evaluation of supply distribution systems within the hospital unit	Evaluaci—n de los sistemas de distribuci—n de insumos dentro de la unidad hospitalaria	4.21
Supplies & Medications	General	The health unit estimates the number of complicated births it will need to attend	La unidad de salud realiza una estimaci—n del nœmero de partos complicados a atender	4.29
Supplies & Medications	General	The health unit estimates the number of low-risk pregnancies it will need to attend	La unidad de salud realiza estimaciones del nœmero de embarazos de bajo riesgo a atender	4.29
Supplies & Medications	General	Availability of supplements for women during pregnancy (iron and folic acid)	Presencia de suplementos para la mujer durante el embarazo (hierro y acido f—lico)	4.36
Supplies & Medications	General	Supply of vaccines for women during the second and third trimesters of pregnancy, according to the Clinical Practice Guideline for Vaccination in Pregnancy	Abastecimiento de vacunas para la mujer durante el 2 y 3 trimestre del embarazo, segœn la GPC Vacunaci—n de la embarazada)	4.38
Supplies & Medications	General	Availability of prophylactic medications for the newborn (vitamin K, chloramphenicol)	Presencia de medicamentos de profilaxis en el reciŽn nacido (vitamina k, cloranfenicol)	4.43
Supplies & Medications	General	The health unit conducts strategic planning for supplies according to the population of reproductive age	La unidad de salud realiza planeaci—n estratŽgica de insumos segœn poblaci—n en edad fŽrtil	4.43
Supplies & Medications	General	Evaluation of medication distribution systems within the hospital unit	Evaluaci—n de los sistemas de distribuci—n de medicamentos dentro de la unidad hospitalaria	4.43
Supplies & Medications	General	The health unit estimates the number of uncomplicated postpartum cases expected to require care	La unidad de salud realiza una estimaci—n del nœmero de puerperios sin complicaciones a atender	4.46
Supplies & Medications	General	Availability of tests for the detection of urinary tract infection (urinalysis)	Presencia de pruebas para la detecci—n de infecci—n urinaria (examen general de orina)	4.46
Supplies & Medications	General	Availability of contraceptives in the health facility	Presencia de anticonceptivos en la unidad de salud	4.5
Supplies & Medications	General	Availability of tests for complete blood count, blood glucose, and VDRL in pregnant women	Presencia de pruebas para la detecci—n de biometr’a hem‡tica completa, glucemia y VDRL en mujeres embarazadas	4.57
Supplies & Medications	General	Availability in the health unit of supplies for newborn care (gauze, syringes, needles, tubes, diapers, drapes, clothing)	Presencia en la unidad de salud de Insumos para la atenci—n del reciŽn nacido (gasas, jeringas, agujas, sondas, pa–ales, campos, ropa)	4.57
Supplies & Medications	General	Availability of HIV testing for pregnant women	Presencia de pruebas para la detecci—n del virus de la inmunodeficiencia adquirida humana VIH en mujeres embarazadas	4.57
Supplies & Medications	General	Availability in the health unit of supplies for postpartum monitoring (sanitary pads, diapers, clothing, etc.)	Presencia en la Unidad de salud de Insumos para vigilancia del posparto (toallas sanitarias, pa–ales, ropa, etc.)	4.64
Supplies & Medications	General	Supply of vaccines for the newborn according to the Universal Vaccination Schedule	Abastecimiento de vacunas para el reciŽn nacido, segœn el Esquema de Vacunaci—n Universal	4.64
Supplies & Medications	General	Availability in the health facility of supplies for labor care (bed linen, clothing for the woman, etc.)	Presencia en la Unidad de Salud de Insumos para la atenci—n del trabajo de parto (ropa de cama y para la mujer, etc.)	4.64
Supplies & Medications	General	Availability of supplies for vaccine administration (syringes, needles, vaccination cards, etc.)	Presencia de insumos para aplicaci—n de las vacunas (jeringas, agujas, cartillas, etc.)	4.71
Supplies & Medications	General	Availability of surfactant for preterm newborns in the hospital unit	Presencia de surfactante para los reciŽn nacidos prematuros en la unidad hospitalaria	4.71
Supplies & Medications	General	Availability of metabolic newborn screening tests according to Mexican Official Standard NOM-034-SSA2-2002	Presencia de pruebas para el tamiz neonatal metab—lico para el reciŽn nacido segœn la NORMA Oficial Mexicana NOM-034-SSA2-2002	4.71
Supplies & Medications	General	Availability of tests for ABO blood group and Rh factor in pregnant women	Presencia de pruebas para la detecci—n de grupo sangu’neo ABO y Rho en mujeres embarazadas	4.71
Supplies & Medications	General	Availability of supplies for the infusion of intravenous solutions in the hospital unit	Presencia de insumos para la infusi—n de soluciones intravenosas en la unidad hospitalaria	4.79
Supplies & Medications	General	Availability of analgesics in the hospital unit	Presencia de analgŽsicos en la unidad hospitalaria	4.79
Supplies & Medications	General	Availability in the health facility of supplies for childbirth care (syringes, gauze, sutures, gowns, drapes)	Presencia en la unidad de salud de insumos para la atenci—n del parto (jeringa, gasas, suturas, ropa, campos)	4.86
Supplies & Medications	General	Availability of antihypertensive medications in the hospital unit	Presencia de medicamentos antihipertensivos en la unidad hospitalaria	4.93
Supplies & Medications	General	Availability of antibiotics in the hospital unit	Presencia de antibi—ticos en la unidad hospitalaria	4.93
Supplies & Medications	General	Availability of intravenous solutions in the hospital unit	Presencia de soluciones intravenosas en la unidad hospitalaria	4.93
Supplies & Medications	General	Availability of adrenergic medications in the hospital unit	Presencia de medicamentos adrenŽrgicos en la unidad hospitalaria	4.93
Supplies & Medications	General	Availability of anticonvulsant medications in the hospital unit	Presencia de medicamentos anticonvulsivos en la unidad hospitalaria	5
Supplies & Medications	General	Availability of prenatal corticosteroids in the hospital unit	Presencia de corticoesteroides prenatales en la unidad hospitalaria	5
Supplies & Medications	General	Availability of uterotonic medications in the hospital unit	Presencia de medicamentos uterot—nicos en la unidad hospitalaria	5
Infrastructure	Level 2	Signage in the obstetric admission area	Se–alizaci—n en el ‡rea de admisi—n obstŽtrica	3.45
Infrastructure	Level 1	Ramps to facilitate womenÕs access to the outpatient waiting area	Rampas para el acceso de usuarias en la sala de espera de consulta externa	3.48
Infrastructure	Level 1	Area for childbirth care with intercultural options (e.g., upright, supine, seated, or other birth positions)	çrea para la atenci—n de partos de forma intercultural (para la atenci—n??el parto en posici—n??vertical, acostada, sentada, otra)	3.48
Infrastructure	Level 1	Clock in the newborn care area, in good condition and functioning properly	Reloj en el ‡rea de atenci—n al reciŽn nacido, en buen estado y funcionando	3.48
Infrastructure	Level 1	Bulb syringes for suctioning secretions, in good condition and available in sufficient quantity	Perillas para succi—n de secreciones (en buen estado y suficientes)	3.71
Infrastructure	Level 2	Neonatal transition area with a fixed incubator and a standard newborn crib (availability and functioning)	çrea de transici—n neonatal con incubadora fija y cuna normal para reciŽn nacido (Existencia y funcionamiento)	3.78
Infrastructure	Level 2	Obstetric admission consultation room with a diagnostic kit in good condition and functioning properly	Consultorio de admisi—n obstŽtrica con estuche de diagnostico en buen estado y funcionando	3.8
Infrastructure	Level 3	Operating room with clearly defined clean and semi-restricted circulation areas	Sala quirœrgica cuenta con circulaci—n gris y blanca bien delimitadas	3.8
Infrastructure	Level 1	Consultation room with an examination table with stirrups in good condition and functioning properly	Consultorio con mesa de exploraci—n con pierneras en buen estado y funcionando	3.81
Infrastructure	Level 3	Area for intercultural childbirth care (for childbirth in upright, supine, seated, or other positions)	çrea para la atenci—n de partos de forma intercultural (para la atenci—n del parto en posici—n vertical, acostada, sentada, otra)	3.81
Infrastructure	Level 2	Neonatal transition area with radiant warmers (availability and functioning)	çrea de transici—n neonatal con cunas de calor radiante (Existencia y funcionamiento)	3.83
Infrastructure	Level 2	Bathrooms in the obstetric admission waiting area with physical accessibility for persons with disabilities	Ba–os con espacios f’sicos para su acceso y uso por personas con discapacidad ubicados en la sala de espera de admisi—n obstŽtrica	3.85
Infrastructure	Level 1	Fixed or portable suction device in the newborn care area (availability and functioning)	Aspirador fijo o port‡til en el ‡rea de atenci—n al reciŽn nacido (Existencia y funcionamiento)	3.86
Infrastructure	Level 3	Cleanliness of the obstetric admission waiting area	Limpieza en la sala de espera de admisi—n obstŽtrica	3.88
Infrastructure	Level 2	NICU with signage (availability, location within the unit, and identification signage)	UCIN con se–alizaci—n (Existencia, ubicaci—n en el ‡rea y rotulo de identificaci—n)	3.89
Infrastructure	Level 2	Ramps to facilitate womenÕs access to the obstetric admission waiting area	Rampas para el acceso de usuarias en la sala de espera de admisi—n obstŽtrica	3.9
Infrastructure	Level 2	Comfortable furniture in good condition in the obstetric admission waiting area	Mobiliario confortable y en buen estado en la sala de espera de admisi—n obstŽtrica	3.9
Infrastructure	Level 3	Availability of a neonatal transition area	Cuentan con ‡rea de transici—n neonatal	3.93
Infrastructure	Level 3	Neonatal transition area with radiant warmers (availability and functioning)	çrea de transici—n neonatal con cunas de calor radiante (Existencia y funcionamiento)	3.93
Infrastructure	Level 3	Bathrooms in the obstetric admission waiting area with physical accessibility for persons with disabilities	Ba–os con espacios f’sicos para su acceso y uso por personas con discapacidad ubicados en la sala de espera de admisi—n obstŽtrica	3.94
Infrastructure	Level 3	ICU with signage (availability, location within the unit, and identification signage)	UCI con se–alizaci—n (Existencia, ubicaci—n en el ‡rea y rotulo de identificaci—n)	3.94
Infrastructure	Level 2	Bulb syringes for suctioning secretions, in good condition and available in sufficient quantity	Perillas para succi—n de secreciones, en buen estado y suficientes	3.95
Infrastructure	Level 1	Laryngoscope with straight blades sizes 0 and 1, complete and in good condition and functioning properly	Laringoscopio con hojas rectas del 0 y 1, completo en buen estado y funcionando	3.95
Infrastructure	Level 2	Obstetric admission consultation room with an examination table with stirrups in good condition and functioning properly	Consultorio de admisi—n obstŽtrica con mesa de exploraci—n con pierneras en buen estado y funcionando	4
Infrastructure	Level 3	Clearly marked evacuation route and fire extinguishers in the obstetric admission waiting area, in accordance with NOM-002-STPS-2000	Ruta de evacuaci—n y extintores colocados (de acuerdo a la NOM-002-STPS-2000) en la sala de espera de admisi—n obstŽtrica	4
Infrastructure	Level 3	Cleanliness and hygiene of bathrooms located in the obstetric admission waiting area	Limpieza e higiene en los ba–os ubicados en la sala de espera de admisi—n obstŽtrica	4
Infrastructure	Level 3	Delivery room with rounded wall edges, ceilings made of smooth, washable material, and sanitary baseboards	Sala de expulsi—n con aristas redondeadas en muros, techos con material liso y lavable, y zoclo sanitario	4
Infrastructure	Level 3	Operating room with air injectors and/or air conditioning in working order and equipped with filters	Sala quirœrgica cuenta con inyectores de aire y/ o aire acondicionado funcionando y con filtros.	4
Infrastructure	Level 2	Adequate lighting and ventilation in the obstetric admission consultation room	Iluminaci—n y ventilaci—n adecuadas en el consultorio de admisi—n obstŽtrica	4.05
Infrastructure	Level 2	Area for childbirth care with intercultural options (e.g., upright, supine, seated, or other birth positions)	çrea para la atenci—n de partos de forma intercultural (para la atenci—n??el parto en posici—n??vertical, acostada, sentada, otra)	4.05
Infrastructure	Level 3	Obstetric admission bathrooms with waste bins and essential supplies (soap, toilet paper, and disposable towels)	Ba–os de admisi—n obstŽtrica con bote para basura e insumos necesarios (jab—n, papel sanitario y toallas desechables)	4.06
Infrastructure	Level 3	Delivery room with furniture for intercultural childbirth care (for childbirth in upright, squatting, or other positions)	Sala de expulsi—n con mobiliario para la atenci—n el parto de forma intercultural (para la atenci—n del parto en posici—n vertical, en cuclillas, otro)	4.06
Infrastructure	Level 3	Clock in the newborn care area, in good condition and functioning properly	Reloj en el ‡rea de atenci—n al reciŽn nacido, en buen estado y funcionando	4.06
Infrastructure	Level 3	Neonatal transition area with a fixed incubator and a standard newborn crib (availability and functioning)	çrea de transici—n neonatal con incubadora fija y cuna normal para reciŽn nacido (Existencia y funcionamiento)	4.07
Infrastructure	Level 1	Bathrooms in the outpatient waiting area with physical accessibility for persons with disabilities	Ba–os con espacios f’sicos para su acceso y uso por personas con discapacidad en la sala de espera de la consulta externa	4.1
Infrastructure	Level 1	Adequate lighting and ventilation in the consultation room	Iluminaci—n y ventilaci—n adecuadas en el consultorio	4.1
Infrastructure	Level 1	Consultation room with equipment and furniture in good condition and functioning properly (chair for pregnant women, examination lamp, and light box)	Consultorio con equipo y mobiliario en buenas condiciones y funcionando (silla para la mujer embarazada, l‡mpara de chicote, negatoscopio)	4.1
Infrastructure	Level 1	Consultation room with a diagnostic kit in good condition and functioning properly	Consultorio con estuche de diagnostico en buen estado y funcionando	4.1
Infrastructure	Level 2	Cleanliness and hygiene of bathrooms located in the obstetric admission waiting area	Limpieza e higiene en los ba–os ubicados en la sala de espera de admisi—n obstŽtrica	4.1
Infrastructure	Level 2	Operating room with clearly separated clean and semi-restricted circulation areas	Sala quirœrgica cuenta con circulaci—n gris y blanca bien delimitadas	4.11
Infrastructure	Level 2	Management of hazardous biological-infectious waste in the ICU	Control de los Residuos Peligrosos Biol—gico-Infecciosos en la UCI	4.11
Infrastructure	Level 2	ICU with sufficient space between beds/stretchers	UCI con espacios tributarios suficientes entre una cama-camilla y otra	4.11
Infrastructure	Level 2	Neonatal transition area with neonatal ventilators (availability and functioning)	çrea de transici—n neonatal con ventiladores neonatales (Existencia y funcionamiento)	4.12
Infrastructure	Level 3	Bulb syringes for suctioning secretions, in good condition and available in sufficient quantity	Perillas para succi—n de secreciones, en buen estado y suficientes	4.13
Infrastructure	Level 3	Management of hazardous biological-infectious waste in the operating room	Control de los Residuos Peligrosos Biol—gico-Infecciosos en la sala quirœrgica	4.13
Infrastructure	Level 3	Management of hazardous biological-infectious waste in the ICU	Control de los Residuos Peligrosos Biol—gico-Infecciosos en la UCI	4.13
Infrastructure	Level 2	Obstetric admission bathrooms with waste bins and essential supplies (soap, toilet paper, and disposable towels)	Ba–os de admisi—n obstŽtrica con bote para basura e insumos necesarios (jab—n, papel sanitario y toallas desechables)	4.15
Infrastructure	Level 2	Cleanliness of the obstetric admission facilities (no dampness, cracks, holes in ceilings or walls, or water or air leaks)	Limpieza en las instalaciones de admisi—n obstŽtrica (sin humedad, cuarteaduras, orificios en plafones y paredes, ni fugas de agua o aire)	4.15
Infrastructure	Level 2	Clock in the newborn care area, in good condition and functioning properly	Reloj en el ‡rea de atenci—n al reciŽn nacido, en buen estado y funcionando	4.16
Infrastructure	Level 2	Operating room with staff changing area for boot changes and transfer into the sterile circulation area (availability and functionality)	Sala quirœrgica con vestidor de personal con cambio de botas y transferencia hacia la circulaci—n blanca (Existencia y funcionalidad)	4.16
Infrastructure	Level 2	Operating room with air supply and/or air-conditioning systems in working order and equipped with filters	Sala quirœrgica cuenta con inyectores de aire y/ o aire acondicionado funcionando y con filtros.	4.16
Infrastructure	Level 2	Scalpel handles and blades in the newborn care area, in good condition and functioning properly	Mangos y hojas de bistur’ en el ‡rea de atenci—n al reciŽn nacido, en buen estado y funcionando	4.17
Infrastructure	Level 2	ICU with isolation filter or controlled access for staff and visitors (availability and functioning)	UCI con filtro de aislamiento o acceso controlado para personal y visitantes (Existencia y funcionamiento)	4.17
Infrastructure	Level 3	Adequate lighting and ventilation in the obstetric admission consultation room	Iluminaci—n y ventilaci—n adecuadas en el consultorio de admisi—n obstŽtrica	4.19
Infrastructure	Level 3	Space within the obstetric admission consultation room for handwashing (sink and supplies such as soap and disposable towels)	Espacio dentro del consultorio de admisi—n obstŽtrica para que se realice el lavado de manos (lavabo e insumos: jab—n, toallas desechables)	4.19
Infrastructure	Level 3	Obstetric admission consultation room with screens or curtains to provide privacy for the user	Consultorio de admisi—n obstŽtrica con biombos o cortinas para ofrecer privacidad a la usuaria)	4.19
Infrastructure	Level 3	NICU with signage (availability, location within the unit, and identification signage)	UCIN con se–alizaci—n (Existencia, ubicaci—n en el ‡rea y rotulo de identificaci—n)	4.19
Infrastructure	Level 3	Management of hazardous biological-infectious waste in the NICU	Control de los Residuos Peligrosos Biol—gico-Infecciosos en la UCIN	4.19
Infrastructure	Level 1	Cleanliness of the outpatient waiting area	Limpieza en el ‡rea de la sala de espera de la consulta externa	4.19
Infrastructure	Level 1	Appropriate area for newborn care	çrea adecuada para la atenci—n del reciŽn nacido	4.19
Infrastructure	Level 2	Obstetric admission consultation room with equipment and furniture in good condition and functioning properly (chair for pregnant women, examination lamp, and light box)	Consultorio de admisi—n obstŽtrica con equipo y mobiliario en buenas condiciones y funcionando (silla para la mujer embarazada, l‡mpara de chicote, negatoscopio)	4.2
Infrastructure	Level 3	NICU with sufficient space between cribs	UCIN con espacios tributarios suficientes entre una cuna y otra	4.2
Infrastructure	Level 3	ICU with an isolation filter or controlled access for staff and visitors (availability and functioning)	UCI con filtro de aislamiento o acceso controlado para personal y visitantes (Existencia y funcionamiento)	4.2
Infrastructure	Level 2	Delivery room with furniture that allows intercultural childbirth care (e.g., upright, squatting, or other birth positions)	Sala de expulsi—n con mobiliario para la atenci—n??el parto de forma intercultural (para la atenci—n??el parto en posici—n??vertical, en cuclillas, otro)	4.21
Infrastructure	Level 2	Operating room with rounded wall edges, ceilings made of smooth, washable material, and sanitary baseboards	Sala quirœrgica con aristas redondeadas en muros, techos con material liso y lavable, y zoclo sanitario	4.21
Infrastructure	Level 2	Surgical clothing in good condition and available in sufficient quantity	Ropa quirœrgica en buenas condiciones y en cantidades suficientes	4.21
Infrastructure	Level 2	Operating room with transfer/transition area for patients (availability and functionality)	Sala quirœrgica con transfer o transici—n de usuarias (Existencia y funcionalidad)	4.22
Infrastructure	Level 1	Outpatient bathrooms with waste bins and essential supplies (soap, toilet paper, and disposable towels)	Ba–os de consulta externa con bote para basura e insumos necesarios (jab—n, papel sanitario y toallas desechables)	4.24
Infrastructure	Level 1	Space within the consultation room for handwashing (sink and supplies such as soap and disposable towels)	Espacio dentro del consultorio para que se realice el lavado de manos (lavabo e insumos: jab—n, toallas desechables)	4.24
Infrastructure	Level 1	Supplies for newborn care (umbilical tape, ligature, or equivalent)	Insumos para la atenci—n del reciŽn nacido (cinta umbilical, ligadura o equivalente)	4.24
Infrastructure	Level 1	Supplies for neonatal resuscitation (orogastric tubes, endotracheal tubes, etc.)	Insumos para la reanimaci—n neonatal (sondas orog‡stricas, c‡nulas endotraqueales, etc.)	4.24
Infrastructure	Level 1	Binaural stethoscope with neonatal chest piece, complete and in good condition and functioning properly	Estetoscopio biauricular con capsula neonatal completo, en buen estado y funcionando	4.24
Infrastructure	Level 3	Operating room with sterile circulation corridors including a sink, foot-operated soap dispensers, a pass-through window to the central sterile supply unit, and access to the operating rooms through the sterile corridor	Sala quirœrgica cuenta con pasillos de circulaci—n blanca con lavabo, jaboneras de pie con jab—n y ventana a CEyE y acceso por circulaci—n blanca a las salas de cirug’a.	4.25
Infrastructure	Level 3	Operating room with rounded wall edges, ceilings made of smooth, washable material, and sanitary baseboards	Sala quirœrgica con aristas redondeadas en muros, techos con material liso y lavable, y zoclo sanitario	4.25
Infrastructure	Level 3	Operating room with a recovery area in the semi-restricted zone (availability and condition of wheeled stretchers with safety rails, oxygen outlets, suction outlets, and pulse oximeter)	Sala quirœrgica con ‡rea de recuperaci—n en ‡rea gris (Existencia y condiciones de camas camillas con ruedas y barandales de seguridad, tomas de oxigeno, de succi—n y oximetro de pulso)	4.25
Infrastructure	Level 3	ICU with electrical outlets and plugs, with no loose cables (availability and functioning)	UCI con contactos elŽctricos y enchufes, sin cables sueltos (Existencia y funcionamiento)	4.25
Infrastructure	Level 2	Radiant warmer for newborn care	Cuna de calor radiante para la atenci—n??el reciŽn nacido	4.26
Infrastructure	Level 2	Operating room with sterile circulation corridors including a sink, foot-operated soap dispensers, a pass-through window to the central sterile supply unit, and access to operating rooms through the sterile corridor	Sala quirœrgica cuenta con pasillos de circulaci—n blanca con lavabo, jaboneras de pie con jab—n y ventana a CEyE y acceso por circulaci—n blanca a las salas de cirug’a.	4.26
Infrastructure	Level 3	Neonatal transition area with neonatal ventilators (availability and functioning)	çrea de transici—n neonatal con ventiladores neonatales (Existencia y funcionamiento)	4.27
Infrastructure	Level 3	ICU with sufficient space between beds/stretchers	UCI con espacios tributarios suficientes entre una cama-camilla y otra	4.27
Infrastructure	Level 2	Operating room with swinging doors connecting the sterile circulation area for health personnel and a separate swinging door for patient entry and exit through the semi-restricted circulation area; surgical table; overhead cold-light surgical lamp; Mayo and Pasteur tables; and medical gas supply (25 m_)	Sala quirœrgica cuenta con puertas abatible por circulaci—n blanca para el personal de salud y puerta abatible para entrada y salida del paciente por circulaci—n gris, mesa quirœrgica, l‡mpara cenital con luz fr’a, mesas de ri–—n y mesas de Pasteur y gases medicinales. (25 m2).	4.28
Infrastructure	Level 2	NICU with sufficient space between cribs	UCIN con espacios tributarios suficientes entre una cuna y otra	4.28
Infrastructure	Level 1	Cleanliness and hygiene of bathrooms located in the outpatient waiting area	Limpieza e higiene en los ba–os ubicados en la sala de espera de la consulta externa	4.29
Infrastructure	Level 3	NICU with an isolation filter or controlled access for staff and visitors (availability and functioning)	UCIN con filtro de aislamiento o acceso controlado para personal y visitantes (Existencia y funcionamiento)	4.29
Infrastructure	Level 3	NICU with one sink per cubicle and one per isolation room (availability and functioning)	UCIN con un lavabo por cub’culo y uno por aislado (Existencia y funcionamiento)	4.29
Infrastructure	Level 2	Operating room with an electrical circuit connected to an emergency power plant with a maximum startup time of 30 seconds	Sala quirœrgica cuenta con circuito elŽctrico conectado a planta de emergencia con arranque m‡ximo de 30 segundos.	4.29
Infrastructure	Level 2	Obstetric admission consultation room with screens or curtains to provide privacy for the user	Consultorio de admisi—n obstŽtrica con biombos o cortinas para ofrecer privacidad a la usuaria)	4.3
Infrastructure	Level 3	Ramps for womenÕs access to the obstetric admission waiting area	Rampas para el acceso de usuarias en la sala de espera de admisi—n obstŽtrica	4.31
Infrastructure	Level 3	Cleanliness of the obstetric admission facilities (no dampness, cracks, holes in ceilings or walls, or water or air leaks)	Limpieza en las instalaciones de admisi—n obstŽtrica (sin humedad, cuarteaduras, orificios en plafones y paredes, ni fugas de agua o aire)	4.31
Infrastructure	Level 3	Obstetric admission consultation room with an examination table with stirrups in good condition and functioning properly	Consultorio de admisi—n obstŽtrica con mesa de exploraci—n con pierneras en buen estado y funcionando	4.31
Infrastructure	Level 3	Cleanliness of the labor room (no dampness, cracks, holes in ceilings or walls, or water or air leaks)	Limpieza en la sala de labor (sin humedad, cuarteaduras, orificios en plafones y paredes, ni fugas de agua o aire)	4.31
Infrastructure	Level 3	Cleanliness of the operating room for obstetric care (no dampness, cracks, holes in ceilings or walls, or water or air leaks)	Limpieza en la sala quirœrgicas para la atenci—n obstŽtrica (sin humedad, cuarteaduras, orificios en plafones y paredes, ni fugas de agua o aire)	4.31
Infrastructure	Level 3	Surgical clothing in good condition and available in sufficient quantity	Ropa quirœrgica en buenas condiciones y en cantidades suficientes	4.31
Infrastructure	Level 2	Delivery room table for childbirth care	Sala de expulsi—n mesa de para la atenci—n del parto	4.32
Infrastructure	Level 2	Refrigerator exclusively for medication storage in the laborÐdelivery area	Refrigerador exclusivo para guarda de medicamentos en el ‡rea de labor-expulsi—n	4.32
Infrastructure	Level 2	Management of hazardous biological-infectious waste in the operating room	Control de los Residuos Peligrosos Biol—gico-Infecciosos en la sala quirœrgica	4.32
Infrastructure	Level 2	NICU with patient transfer/transition area (availability and functioning)	UCIN con transfer o transici—n de pacientes (Existencia y funcionamiento)	4.32
Infrastructure	Level 1	Cleanliness of the consultation room facilities (no dampness, cracks, holes in ceilings or walls, or water leaks)	Limpieza en las instalaciones del consultorio (sin humedad, cuarteaduras, orificios en plafones y paredes, ni fugas de agua)	4.33
Infrastructure	Level 3	Operating room with capnograph (availability and functionality)	Sala quirœrgica con capn—grafo (Existencia y funcionalidad)	4.36
Infrastructure	Level 2	Management of hazardous biological-infectious waste in the delivery room	Control de los Residuos Peligrosos Biol—gico-Infecciosos en la sala de expulsi—n	4.37
Infrastructure	Level 2	Supplies for newborn care (umbilical tape, ligature, or equivalent)	Insumos para la atenci—n del reciŽn nacido (cinta umbilical, ligadura o equivalente)	4.37
Infrastructure	Level 2	NICU with isolation filter or controlled access for staff and visitors (availability and functioning)	UCIN con filtro de aislamiento o acceso controlado para personal y visitantes (Existencia y funcionamiento)	4.37
Infrastructure	Level 2	Management of hazardous biological-infectious waste in the NICU	Control de los Residuos Peligrosos Biol—gico-Infecciosos en la UCIN	4.37
Infrastructure	Level 3	Obstetric admission consultation room with equipment and furniture in good condition and functioning properly (chair for pregnant women, examination lamp, and light box)	Consultorio de admisi—n obstŽtrica con equipo y mobiliario en buenas condiciones y funcionando (silla para la mujer embarazada, l‡mpara de chicote, negatoscopio)	4.38
Infrastructure	Level 3	Management of hazardous biological-infectious waste in the delivery room	Control de los Residuos Peligrosos Biol—gico-Infecciosos en la sala de expulsi—n	4.38
Infrastructure	Level 3	Operating room with a transfer/transition area for patients (availability and functionality)	Sala quirœrgica con transfer o transici—n de usuarias (Existencia y funcionalidad)	4.38
Infrastructure	Level 3	Operating room with an electrical circuit connected to an emergency power supply with a maximum startup time of 30 seconds	Sala quirœrgica cuenta con circuito elŽctrico conectado a planta de emergencia con arranque m‡ximo de 30 segundos.	4.38
Infrastructure	Level 3	NICU with a patient transfer/transition area (availability and functioning)	UCIN con transfer o transici—n de pacientes (Existencia y funcionamiento)	4.38
Infrastructure	Level 1	Neonatal resuscitation equipment (self-inflating bag with reservoir and masks for preterm and term newborns)	Equipo para la reanimaci—n neonatal (bolsa con reservorio, mascarillas para prematuro y reciŽn nacido a termino)	4.38
Infrastructure	Level 2	Obstetric admission consultation room with a scale and stadiometer and digital thermometers in good condition and functioning properly	Consultorio de admisi—n obstŽtrica con bascula con estadimetro y term—metros digitales que se encuentren en buen estado y funcionando	4.4
Infrastructure	Level 3	Operating room with staff changing area for boot changes and transfer to the sterile circulation area (availability and functionality)	Sala quirœrgica con vestidor de personal con cambio de botas y transferencia hacia la circulaci—n blanca (Existencia y funcionalidad)	4.4
Infrastructure	Level 3	ICU with an electrical circuit connected to an emergency power supply	UCI con circuito elŽctrico conectado a planta de emergencia	4.4
Infrastructure	Level 2	Operating room with capnograph (availability and functionality)	Sala quirœrgica con capn—grafo (Existencia y funcionalidad)	4.41
Infrastructure	Level 2	Fixed or portable emergency lamp in the delivery room	L‡mpara para emergencia fija o port‡til en la sala de expulsi—n	4.42
Infrastructure	Level 2	Cleanliness of the ICU (no dampness, cracks, holes in ceilings or walls, or water or air leaks)	Limpieza en la UCI (sin humedad, cuarteaduras, orificios en plafones y paredes, ni fugas de agua o aire)	4.42
Infrastructure	Level 1	Childbirth instruments in good condition, functioning properly, and available in sufficient quantity (straight scissors, curved scissors, ring forceps, Rochester forceps, needle holders, and umbilical cord scissors)	Instrumental para la atenci—n del parto en buen estado, funcionando y suficiente (tijeras rectas, tijeras curvas, pinza de anillos, pinzas de Rochester, porta agujas y onfalotomo)	4.43
Infrastructure	Level 1	Refrigerator exclusively for medication storage	Refrigerador exclusivo para guarda de medicamentos	4.43
Infrastructure	Level 3	Obstetric admission consultation room with a diagnostic kit in good condition and functioning properly	Consultorio de admisi—n obstŽtrica con estuche de diagnostico en buen estado y funcionando	4.44
Infrastructure	Level 3	Fixed or portable emergency lamp in the delivery room	L‡mpara para emergencia fija o port‡til en la sala de expulsi—n	4.44
Infrastructure	Level 3	Operating room with furniture in good condition and functioning properly	Sala quirœrgica con mobiliario en buenas condiciones y funcionamiento	4.44
Infrastructure	Level 3	Fixed or portable emergency lamp in the operating room	L‡mpara para emergencia fija o port‡til en la sala quirœrgica	4.44
Infrastructure	Level 3	NICU with an electrical circuit connected to an emergency power supply	UCIN con circuito elŽctrico conectado a planta de emergencia	4.44
Infrastructure	Level 3	Cleanliness of the ICU (no dampness, cracks, holes in ceilings or walls, or water or air leaks)	Limpieza en la UCI (sin humedad, cuarteaduras, orificios en plafones y paredes, ni fugas de agua o aire)	4.44
Infrastructure	Level 3	Abdominal tubal ligation equipment in good condition, functioning properly, and available in sufficient quantity	Equipos de salpingoclasia abdominal en buenas condiciones, funcionamiento y en cantidades suficientes	4.44
Infrastructure	Level 2	Equipment for vaginal gynecologic surgery in good condition, functioning properly, and available in sufficient quantity	Equipos de cirug’a ginecol—gica vaginal en buenas condiciones, funcionamiento y en cantidades suficientes	4.44
Infrastructure	Level 2	Space within the obstetric admission consultation room for handwashing (sink and supplies such as soap and disposable towels)	Espacio dentro del consultorio de admisi—n obstŽtrica para que se realice el lavado de manos (lavabo e insumos: jab—n, toallas desechables)	4.45
Infrastructure	Level 3	Delivery room table for childbirth care	Sala de expulsi—n mesa de para la atenci—n del parto	4.47
Infrastructure	Level 2	NICU with one sink per cubicle and one per isolation room (availability and functioning)	UCIN con un lavabo por cub’culo y uno por aislado (Existencia y funcionamiento)	4.47
Infrastructure	Level 2	Anesthesia equipment in the delivery rooms	Equipo de anestesia en las salas de expulsi—n	4.47
Infrastructure	Level 2	Equipment for abdominal tubal ligation in good condition, functioning properly, and available in sufficient quantity	Equipos de salpingoclasia abdominal en buenas condiciones, funcionamiento y en cantidades suficientes	4.47
Infrastructure	Level 2	Dressing/change equipment in good condition, functioning properly, and available in sufficient quantity	Equipo de curaci—n en buenas condiciones, funcionamiento y en cantidades suficientes	4.47
Infrastructure	Level 1	Transport incubator in good condition and functioning properly	Incubadora de traslado en buen estado y funcionando	4.48
Infrastructure	Level 2	ICU with nebulizers (availability, functioning, and sufficient quantity)	UCI con nebulizadores (Existencia, funcionamiento y suficientes)	4.5
Infrastructure	Level 3	Obstetric admission consultation room with a scale and stadiometer and digital thermometers in good condition and functioning properly	Consultorio de admisi—n obstŽtrica con bascula con estadimetro y term—metros digitales que se encuentren en buen estado y funcionando	4.5
Infrastructure	Level 3	Labor room with beds/stretchers equipped with side rails and wheels, in good condition and functioning properly	Sala de labor con camas-camillas con barandal y ruedas (en buen estado y funcionando)	4.5
Infrastructure	Level 3	Cleanliness of the delivery rooms (no dampness, cracks, holes in ceilings or walls, or water or air leaks)	Limpieza en las salas de expulsi—n (sin humedad, cuarteaduras, orificios en plafones y paredes, ni fugas de agua o aire)	4.5
Infrastructure	Level 3	Scalpel handles and blades in the newborn care area, in good condition and functioning properly	Mangos y hojas de bistur’ en el ‡rea de atenci—n al reciŽn nacido, en buen estado y funcionando	4.5
Infrastructure	Level 3	Cleanliness of the NICU (no dampness, cracks, holes in ceilings or walls, or water or air leaks)	Limpieza en la UCIN (sin humedad, cuarteaduras, orificios en plafones y paredes, ni fugas de agua o aire)	4.5
Infrastructure	Level 3	NICU with a laminar flow hood for preparation of medications and parenteral solutions (availability, functioning, and inclusion in preventive maintenance)	UCIN con campana de flujo laminar para preparaci—n de medicamentos y soluci—n parenteral (Existencia, funcionamiento e inclusi—n al mantenimiento preventivo)	4.5
Infrastructure	Level 3	ICU with sinks (availability, functioning, and sufficient quantity)	UCI con lavamanos (Existencia, funcionamiento y suficientes)	4.5
Infrastructure	Level 1	Consultation room with a binaural stethoscope in good condition and functioning properly	Consultorio con estetoscopio biauricular en buen estado y funcionando	4.52
Infrastructure	Level 1	Consultation room with vaginal specula in good condition and functioning properly	Consultorio con espejos vaginales en buen estado y funcionando	4.52
Infrastructure	Level 1	Oxygen and suction outlets in the area where childbirth is attended	Tomas de oxigeno y succi—n en el ‡rea donde se atiende el parto	4.52
Infrastructure	Level 2	Doppler tococardiograph in the labor room	Tococardi—grafo doppler en la sala de labor	4.53
Infrastructure	Level 2	Hospital with a neonatal intensive care unit (NICU)	Hospital con unidad de cuidados intensivos neonatales (UCIN)	4.53
Infrastructure	Level 2	ICU with sinks (availability, functioning, and sufficient quantity)	UCI con lavamanos (Existencia, funcionamiento y suficientes)	4.53
Infrastructure	Level 2	Medical unit with a Central Sterile Supply Department (CSSD/CEYE)	Unidad mŽdica con Central de Equipos y Esterilizaci—n (CEYE)	4.53
Infrastructure	Level 3	ICU with humidifiers (availability, functioning, and sufficient quantity)	UCI con humidificadores (Existencia, funcionamiento y suficientes)	4.53
Infrastructure	Level 3	Medical unit with a Central Sterile Supply Department (CSSD/CEYE)	Unidad mŽdica con Central de Equipos y Esterilizaci—n (CEYE)	4.53
Infrastructure	Level 2	ICU with humidifiers (availability, functioning, and sufficient quantity)	UCI con humidificadores (Existencia, funcionamiento y suficientes)	4.56
Infrastructure	Level 3	Obstetric admission consultation room with a sphygmomanometer in good condition and functioning properly	Consultorio de admisi—n obstŽtrica con esfingoman—metro en buen estado y funcionando	4.56
Infrastructure	Level 3	Obstetric admission consultation room with a binaural stethoscope in good condition and functioning properly	Consultorio de admisi—n obstŽtrica con estetoscopio biauricular en buen estado y funcionando	4.56
Infrastructure	Level 3	Refrigerator exclusively for medication storage in the laborÐdelivery area	Refrigerador exclusivo para guarda de medicamentos en el ‡rea de labor-expulsi—n	4.56
Infrastructure	Level 3	Sterilization equipment in good condition and appropriate for the needs of the facility (steam, dry heat, gas, plasma)	Equipo de esterilizaci—n en buen estado y de acuerdo con las necesidades del establecimiento (vapor, calor seco, gas, plasma).	4.56
Infrastructure	Level 3	Equipment for vaginal gynecologic surgery in good condition, functioning properly, and available in sufficient quantity	Equipos de cirug’a ginecol—gica vaginal en buenas condiciones, funcionamiento y en cantidades suficientes	4.56
Infrastructure	Level 3	Dressing/change equipment in good condition, functioning properly, and available in sufficient quantity	Equipo de curaci—n en buenas condiciones, funcionamiento y en cantidades suficientes	4.56
Infrastructure	Level 3	Ambulance or safe transport for emergency transfers	Ambulancia o transporte seguro para el traslado de emergencias	4.56
Infrastructure	Level 1	Consultation room with a scale and stadiometer, infant scale, and digital thermometers in good condition and functioning properly	Consultorio con bascula con estadimetro, bascula pesa-bebes y term—metros digitales que se encuentren en buen estado y funcionando	4.57
Infrastructure	Level 1	Sterilization equipment in good condition and adequate to the needs of the medical unit	Equipo de esterilizaci—n en buen estado y de acuerdo a las necesidades de la unidad medica	4.57
Infrastructure	Level 2	Cleanliness of the labor room (no dampness, cracks, holes in ceilings or walls, or water or air leaks)	Limpieza en la sala de labor (sin humedad, cuarteaduras, orificios en plafones y paredes, ni fugas de agua o aire)	4.58
Infrastructure	Level 2	Cleanliness of the delivery rooms (no dampness, cracks, holes in ceilings or walls, or water or air leaks)	Limpieza en las salas de expulsi—n (sin humedad, cuarteaduras, orificios en plafones y paredes, ni fugas de agua o aire)	4.58
Infrastructure	Level 2	Fixed or portable emergency lamp in the operating room	L‡mpara para emergencia fija o port‡til en la sala quirœrgica	4.58
Infrastructure	Level 2	Operating room with recovery area in the semi-restricted zone (availability and condition of wheeled stretchers with safety rails, oxygen outlets, suction outlets, and pulse oximeter)	Sala quirœrgica con ‡rea de recuperaci—n en ‡rea gris (Existencia y condiciones de camas camillas con ruedas y barandales de seguridad, tomas de oxigeno, de succi—n y oximetro de pulso)	4.58
Infrastructure	Level 2	Cleanliness of the NICU (no dampness, cracks, holes in ceilings or walls, or water or air leaks)	Limpieza en la UCIN (sin humedad, cuarteaduras, orificios en plafones y paredes, ni fugas de agua o aire)	4.58
Infrastructure	Level 2	Sterilization equipment in good condition and appropriate for the needs of the facility (steam, dry heat, gas, plasma)	Equipo de esterilizaci—n en buen estado y de acuerdo con las necesidades del establecimiento (vapor, calor seco, gas, plasma).	4.58
Infrastructure	Level 2	NICU with laminar flow hood for medication preparation and parenteral solutions (availability, functioning, and inclusion in preventive maintenance)	UCIN con campana de flujo laminar para preparaci—n de medicamentos y soluci—n parenteral (Existencia, funcionamiento e inclusi—n al mantenimiento preventivo)	4.59
Infrastructure	Level 2	Obstetric admission consultation room with a sphygmomanometer in good condition and functioning properly	Consultorio de admisi—n obstŽtrica con esfingoman—metro en buen estado y funcionando	4.6
Infrastructure	Level 2	Obstetric admission consultation room with a binaural stethoscope in good condition and functioning properly	Consultorio de admisi—n obstŽtrica con estetoscopio biauricular en buen estado y funcionando	4.6
Infrastructure	Level 2	Obstetric admission consultation room with vaginal specula in good condition and functioning properly	Consultorio de admisi—n obstŽtrica con espejos vaginales en buen estado y funcionando	4.6
Infrastructure	Level 3	ICU with nebulizers (availability, functioning, and sufficient quantity)	UCI con nebulizadores (Existencia, funcionamiento y suficientes)	4.6
Infrastructure	Level 1	Consultation room with a sphygmomanometer in good condition and functioning properly	Consultorio con esfingoman—metro en buen estado y funcionando	4.62
Infrastructure	Level 1	Oxygen tank in the newborn care area (availability and functioning)	Tanque de oxigeno en el ‡rea de atenci—n al reciŽn nacido (Existencia y funcionamiento)	4.62
Infrastructure	Level 1	Instruments in good condition and adequate to the needs of the medical unit (dissection forceps, hemostatic forceps, Kocher forceps, and scissors)	Instrumental en buen estado y de acuerdo a las necesidades de la unidad medica (pinzas de disecci—n, hemost‡tica, kocher y tijeras)	4.62
Infrastructure	Level 3	Postpartum recovery area (availability and condition of wheeled stretchers with safety rails, oxygen outlets, suction outlets, and pulse oximeter)	çrea de recuperaci—n posparto (Existencia y condiciones de camas camillas con ruedas y barandales de seguridad, tomas de oxigeno, de succi—n y oximetro de pulso)	4.63
Infrastructure	Level 3	Appropriate area for newborn care	çrea adecuada para la atenci—n del reciŽn nacido	4.63
Infrastructure	Level 3	NICU with phototherapy lamps (availability, functioning, and sufficient quantity)	UCIN con l‡mparas de fototerapia (Existencia, funcionamiento y suficientes)	4.63
Infrastructure	Level 3	ICU with ventilators (availability, functioning, and sufficient quantity)	UCI con ventiladores (Existencia, funcionamiento y suficientes)	4.63
Infrastructure	Level 3	ICU with electrocardiograph (availability and functioning)	UCI con electrocardi—grafo (Existencia y funcionamiento)	4.63
Infrastructure	Level 3	ICU with electrocardiograph (availability and functioning)	UCI con electrocardi—grafo (Existencia y funcionamiento)	4.63
Infrastructure	Level 2	Labor room with beds/stretchers equipped with side rails and wheels, in good condition and functioning properly	Sala de labor con camas-camillas con barandal y ruedas (en buen estado y funcionando)	4.63
Infrastructure	Level 2	Fixed or portable suction device in the newborn care area (availability and functioning)	Aspirador fijo o port‡til en el ‡rea de atenci—n al reciŽn nacido (Existencia y funcionamiento)	4.63
Infrastructure	Level 2	NICU with phototherapy lamps (availability, functioning, and sufficient quantity)	UCIN con l‡mparas de fototerapia (Existencia, funcionamiento y suficientes)	4.63
Infrastructure	Level 2	ICU with electrocardiograph (availability and functioning)	UCI con electrocardi—grafo (Existencia y funcionamiento)	4.63
Infrastructure	Level 2	Umbilical catheters, 3.5 F and 5 F, available in the newborn care area	CatŽter umbilical de 3.5 F y 5 F, disponible en el ‡rea de atenci—n al reciŽn nacido	4.65
Infrastructure	Level 2	Obstetric imaging services	Servicio de Imagenologia obstŽtrica	4.65
Infrastructure	Level 3	3.5 F and 5 F umbilical catheters available in the newborn care area	CatŽter umbilical de 3.5 F y 5 F, disponible en el ‡rea de atenci—n al reciŽn nacido	4.67
Infrastructure	Level 3	Operating room with anesthesia machines equipped with vaporizers and a complete, functional ventilation system	Sala quirœrgica cuenta con maquinas de anestesia con vaporizadores y sistema de ventilaci—n completo y funcional.	4.67
Infrastructure	Level 3	Operating room with pulse oximeter (availability and functionality)	Sala quirœrgica con oximetro (Existencia y funcionalidad)	4.67
Infrastructure	Level 2	Appropriate area for newborn care	çrea adecuada para la atenci—n del reciŽn nacido	4.68
Infrastructure	Level 2	Cleanliness of operating rooms used for obstetric care (no dampness, cracks, holes in ceilings or walls, or water or air leaks)	Limpieza en la sala quirœrgicas para la atenci—n obstŽtrica (sin humedad, cuarteaduras, orificios en plafones y paredes, ni fugas de agua o aire)	4.68
Infrastructure	Level 2	Operating room with furniture in good condition and functioning properly	Sala quirœrgica con mobiliario en buenas condiciones y funcionamiento	4.68
Infrastructure	Level 2	ICU with oxygen and suction outlets at each bed (availability and functioning)	UCI con tomas de oxigeno y succi—n por cama (Existencia y funcionamiento)	4.68
Infrastructure	Level 3	Obstetric triage	Triage obstŽtrico	4.69
Infrastructure	Level 3	Childbirth instruments in good condition, functioning properly, and available in sufficient quantity (straight scissors, curved scissors, ring forceps, Rochester forceps, needle holders, and umbilical cord scissors)	Instrumental para la atenci—n del parto en buen estado, funcionando y suficiente (tijeras rectas, tijeras curvas, pinza de anillos, pinzas de Rochester, porta agujas y onfalotomo)	4.69
Infrastructure	Level 3	Radiant warmer for newborn care	Cuna de calor radiante para la atenci—n??el reciŽn nacido	4.69
Infrastructure	Level 2	Laboratory services (complete blood count, blood chemistry, urinalysis, and VDRL)	Servicio de laboratorio (biometr’a hem‡tica, qu’mica sangu’nea, examen general de orina y VDRL)	4.7
Infrastructure	Level 2	Binaural stethoscope with neonatal chest piece, complete and in good condition and functioning properly	Estetoscopio biauricular con capsula neonatal completo, en buen estado y funcionando	4.72
Infrastructure	Level 2	Operating room with anesthesia machines equipped with vaporizers and a complete, functional ventilation system	Sala quirœrgica cuenta con maquinas de anestesia con vaporizadores y sistema de ventilaci—n completo y funcional.	4.72
Infrastructure	Level 2	Operating room with pulse oximeter (availability and functionality)	Sala quirœrgica con oximetro (Existencia y funcionalidad)	4.72
Infrastructure	Level 2	Operating room with three-channel monitors: heart rate with ECG tracing, respiratory rate, and non-invasive blood pressure, with adult and pediatric cuffs and pulse oximetry (availability and functionality)	Sala quirœrgica con monitores de tres canales: frecuencia cardiaca con trazo ECG, frecuencia respiratoria y tensi—n arterial (TA) no invasiva, con brazalete de adulto y pedi‡trico para TA y oximetr’a de pulso (Existencia y funcionalidad)	4.72
Infrastructure	Level 2	NICU with three-channel monitors: heart rate with ECG tracing, respiratory rate, and non-invasive blood pressure (availability, functioning, and sufficient quantity)	UCIN con monitores de tres canales: frecuencia cardiaca con trazo ECG, frecuencia respiratoria y tensi—n arterial no invasiva (Existencia, funcionamiento y suficientes)	4.72
Infrastructure	Level 3	NICU with three-channel monitors: heart rate with ECG tracing, respiratory rate, and non-invasive blood pressure (availability, functioning, and sufficient quantity)	UCIN con monitores de tres canales: frecuencia cardiaca con trazo ECG, frecuencia respiratoria y tensi—n arterial no invasiva (Existencia, funcionamiento y suficientes)	4.73
Infrastructure	Level 2	Childbirth instruments in good condition, functioning properly, and available in sufficient quantity (straight scissors, curved scissors, ring forceps, Rochester forceps, needle holders, and umbilical cord scissors)	Instrumental para la atenci—n del parto en buen estado, funcionando y suficiente (tijeras rectas, tijeras curvas, pinza de anillos, pinzas de Rochester, porta agujas y onfalotomo)	4.74
Infrastructure	Level 2	NICU with oxygen and suction outlets at each bed (availability and functioning)	UCIN con tomas de oxigeno y succi—n por cama (Existencia y funcionamiento)	4.74
Infrastructure	Level 2	NICU with radiant warmers and fixed incubators (availability, functioning, and sufficient quantity)	UCIN con cunas de calor radiante e incubadoras fijas (Existencia, funcionamiento y suficientes)	4.74
Infrastructure	Level 2	NICU with electrical circuit connected to an emergency power plant	UCIN con circuito elŽctrico conectado a planta de emergencia	4.74
Infrastructure	Level 2	Hospital with an intensive care unit (ICU) for patients	Hospital con unidad de cuidados intensivos para las usuarias (UCI)	4.74
Infrastructure	Level 2	ICU with ventilators (availability, functioning, and sufficient quantity)	UCI con ventiladores (Existencia, funcionamiento y suficientes)	4.74
Infrastructure	Level 2	Obstetric ultrasound services	Servicio de ultrasonograf’a obstŽtrica	4.75
Infrastructure	Level 2	Obstetric admission consultation room with a portable fetal heartbeat detector in good condition and functioning properly	Consultorio de admisi—n obstŽtrica con fonodetector port‡til de latidos fetales en buen estado y funcionando	4.75
Infrastructure	Level 3	Laboratory service (complete blood count, blood chemistry, urinalysis, and VDRL)	Servicio de laboratorio (biometr’a hem‡tica, qu’mica sangu’nea, examen general de orina y VDRL)	4.75
Infrastructure	Level 3	Supplies for newborn care (umbilical tape, ligature, or equivalent)	Insumos para la atenci—n del reciŽn nacido (cinta umbilical, ligadura o equivalente)	4.75
Infrastructure	Level 3	Medical unit with an operating room for obstetric care	Unidad mŽdica con sala quirœrgica para la atenci—n obstŽtrica	4.75
Infrastructure	Level 3	NICU with radiant warmers and fixed incubators (availability, functioning, and sufficient quantity)	UCIN con cunas de calor radiante e incubadoras fijas (Existencia, funcionamiento y suficientes)	4.75
Infrastructure	Level 3	ICU with oxygen and suction outlets at each bed (availability and functioning)	UCI con tomas de oxigeno y succi—n por cama (Existencia y funcionamiento)	4.75
Infrastructure	Level 3	Telephone or radio equipment for communication with referral hospitals	TelŽfono o equipo de radio para comunicarse con los hospitales de referencia	4.75
Infrastructure	Level 1	Telephone or radio equipment to communicate with the health jurisdiction and referral hospitals	TelŽfono o equipo de radio para comunicarse con la jurisdicci—n sanitaria y los hospitales de referencia	4.76
Infrastructure	Level 2	Postpartum recovery area (availability and condition of wheeled beds/stretchers with safety rails, oxygen outlets, suction outlets, and pulse oximeter)	çrea de recuperaci—n posparto (Existencia y condiciones de camas camillas con ruedas y barandales de seguridad, tomas de oxigeno, de succi—n y oximetro de pulso)	4.79
Infrastructure	Level 2	Medical unit with an operating room for obstetric care	Unidad mŽdica con sala quirœrgica para la atenci—n obstŽtrica	4.79
Infrastructure	Level 2	Anesthesia equipment in the operating room	Equipo de anestesia en la sala quirœrgica	4.79
Infrastructure	Level 2	Surgical instruments in good condition, functioning properly, and available in sufficient quantity	Instrumental quirœrgico en buenas condiciones, funcionamiento y en cantidades suficientes	4.79
Infrastructure	Level 2	Cesarean section equipment in good condition, functioning properly, and available in sufficient quantity	Equipos de ces‡rea en buenas condiciones, funcionamiento y en cantidades suficientes	4.79
Infrastructure	Level 1	Consultation room with a portable fetal heartbeat detector in good condition and functioning properly	Consultorio con fonodetector port‡til de latidos fetales en buen estado y funcionando	4.81
Infrastructure	Level 3	Obstetric imaging service	Servicio de Imagenologia obstŽtrica	4.81
Infrastructure	Level 3	Doppler tococardiograph in the labor room	Tococardi—grafo doppler en la sala de labor	4.81
Infrastructure	Level 3	Anesthesia equipment in the delivery rooms	Equipo de anestesia en las salas de expulsi—n	4.81
Infrastructure	Level 3	Anesthesia equipment in the operating room	Equipo de anestesia en la sala quirœrgica	4.81
Infrastructure	Level 3	NICU with oxygen and suction outlets at each bed (availability and functioning)	UCIN con tomas de oxigeno y succi—n por cama (Existencia y funcionamiento)	4.81
Infrastructure	Level 3	Surgical instruments in good condition, functioning properly, and available in sufficient quantity	Instrumental quirœrgico en buenas condiciones, funcionamiento y en cantidades suficientes	4.81
Infrastructure	Level 3	Transport incubator in good condition and functioning properly	Incubadora de traslado en buen estado y funcionando	4.81
Infrastructure	Level 2	Labor room with oxygen outlets and humidifier in good condition and functioning properly	Sala de labor con tomas de oxigeno con humidificador en buen estado y funcionando	4.84
Infrastructure	Level 2	Oxygen tank in the newborn care area (availability and functioning)	Tanque de oxigeno en el ‡rea de atenci—n al reciŽn nacido (Existencia y funcionamiento)	4.84
Infrastructure	Level 2	Complete laryngoscope with straight blades sizes 0 and 1, in good condition and functioning properly	Laringoscopio completo con hojas rectas del 0 y 1, completo en buen estado y funcionando	4.84
Infrastructure	Level 2	Oxygen and suction outlets in the operating room	Tomas de oxigeno y succi—n en la sala quirœrgica	4.84
Infrastructure	Level 2	NICU with neonatal ventilators (availability, functioning, and sufficient quantity)	UCIN con ventiladores neonatales (Existencia, funcionamiento y suficientes)	4.84
Infrastructure	Level 2	Childbirth care equipment in good condition, functioning properly, and available in sufficient quantity	Equipos de atenci—n del parto en buenas condiciones, funcionamiento y en cantidades suficientes	4.84
Infrastructure	Level 1	Ambulance or safe transport for emergency transfers	Ambulancia o transporte seguro para el traslado de emergencias	4.86
Infrastructure	Level 3	Straight uncuffed endotracheal tubes, sizes 2.5, 3, 3.5, and 4 mm, available in the newborn care area	C‡nulas endotraqueales de 2.5, 3, 3.5 y 4 mm rectas, sin globo disponibles en el ‡rea de atenci—n al reciŽn nacido	4.87
Infrastructure	Level 3	Complete laryngoscope with straight blades sizes 0 and 1, in good condition and functioning properly	Laringoscopio completo con hojas rectas del 0 y 1, completo en buen estado y funcionando	4.87
Infrastructure	Level 3	Operating room with three-channel monitors: heart rate with ECG tracing, respiratory rate, and non-invasive blood pressure, with adult and pediatric cuffs for blood pressure and pulse oximetry (availability and functionality)	Sala quirœrgica con monitores de tres canales: frecuencia cardiaca con trazo ECG, frecuencia respiratoria y tensi—n arterial (TA) no invasiva, con brazalete de adulto y pedi‡trico para TA y oximetr’a de pulso (Existencia y funcionalidad)	4.87
Infrastructure	Level 3	Obstetric ultrasound service	Servicio de ultrasonograf’a obstŽtrica	4.88
Infrastructure	Level 3	Obstetric admission consultation room with vaginal specula in good condition and functioning properly	Consultorio de admisi—n obstŽtrica con espejos vaginales en buen estado y funcionando	4.88
Infrastructure	Level 3	Labor room with oxygen outlets and humidifier in good condition and functioning properly	Sala de labor con tomas de oxigeno con humidificador en buen estado y funcionando	4.88
Infrastructure	Level 3	Fixed or portable suction device in the newborn care area (availability and functioning)	Aspirador fijo o port‡til en el ‡rea de atenci—n al reciŽn nacido (Existencia y funcionamiento)	4.88
Infrastructure	Level 3	Binaural stethoscope with neonatal chest piece, complete and functioning properly	Estetoscopio biauricular con capsula neonatal completo, en buen estado y funcionando	4.88
Infrastructure	Level 3	Oxygen and suction outlets in the operating room	Tomas de oxigeno y succi—n en la sala quirœrgica	4.88
Infrastructure	Level 3	Obstetric surgical instruments in good condition, functioning properly, and available in sufficient quantity (straight scissors, curved scissors, ring forceps, Rochester forceps, needle holders, and umbilical cord scissors)	Instrumental para la atenci—n obstŽtrica en buen estado, funcionando y suficiente (tijeras rectas, tijeras curvas, pinza de anillos, pinzas de Rochester, porta agujas y onfalotomo)	4.88
Infrastructure	Level 3	Hospital with an intensive care unit (ICU) for women patients	Hospital con unidad de cuidados intensivos para las usuarias (UCI)	4.88
Infrastructure	Level 3	Childbirth care equipment in good condition, functioning properly, and available in sufficient quantity	Equipos de atenci—n del parto en buenas condiciones, funcionamiento y en cantidades suficientes	4.88
Infrastructure	Level 3	Cesarean section equipment in good condition, functioning properly, and available in sufficient quantity	Equipos de ces‡rea en buenas condiciones, funcionamiento y en cantidades suficientes	4.88
Infrastructure	Level 2	Straight endotracheal tubes, sizes 2.5, 3, 3.5, and 4 mm, uncuffed, available in the newborn care area	C‡nulas endotraqueales de 2.5, 3, 3.5 y 4 mm rectas, sin globo disponibles en el ‡rea de atenci—n al reciŽn nacido	4.88
Infrastructure	Level 2	Supplies for neonatal resuscitation and care in cases of meconium aspiration (orogastric tubes, endotracheal tubes, etc.)	Insumos para la reanimaci—n neonatal/atenci—n por aspiraci—n de meconio (sondas orog‡stricas, c‡nulas endotraqueales, etc.)	4.89
Infrastructure	Level 2	Obstetric surgical instruments in good condition, functioning properly, and available in sufficient quantity (straight scissors, curved scissors, ring forceps, Rochester forceps, needle holders, and umbilical cord scissors)	Instrumental para la atenci—n obstŽtrica, en buen estado, funcionando y suficiente (tijeras rectas, tijeras curvas, pinza de anillos, pinzas de Rochester, porta agujas y onfalotomo)	4.89
Infrastructure	Level 2	Ambulance or safe transport for emergency transfers	Ambulancia o transporte seguro para el traslado de emergencias	4.89
Infrastructure	Level 2	Transport incubator in good condition and functioning properly	Incubadora de traslado en buen estado y funcionando	4.89
Infrastructure	Level 3	Obstetric admission consultation room with a portable fetal heartbeat detector in good condition and functioning properly	Consultorio de admisi—n obstŽtrica con fonodetector port‡til de latidos fetales en buen estado y funcionando	4.94
Infrastructure	Level 3	Oxygen and suction outlets in the delivery room	Tomas de oxigeno y succi—n en la sala de expulsi—n	4.94
Infrastructure	Level 3	Neonatal resuscitation equipment (self-inflating bag with reservoir, masks for preterm and term newborns)	Equipo para la reanimaci—n neonatal (bolsa con reservorio, mascarillas para prematuro y reciŽn nacido a termino)	4.94
Infrastructure	Level 3	Supplies for neonatal resuscitation / care for meconium aspiration (orogastric tubes, endotracheal tubes, etc.)	Insumos para la reanimaci—n neonatal/atenci—n por aspiraci—n de meconio (sondas orog‡stricas, c‡nulas endotraqueales, etc.)	4.94
Infrastructure	Level 3	Hospital with a neonatal intensive care unit (NICU)	Hospital con unidad de cuidados intensivos neonatales (UCIN)	4.94
Infrastructure	Level 3	NICU with neonatal ventilators (availability, functioning, and sufficient quantity)	UCIN con ventiladores neonatales (Existencia, funcionamiento y suficientes)	4.94
Infrastructure	Level 2	Oxygen and suction outlets in the delivery room	Tomas de oxigeno y succi—n en la sala de expulsi—n	4.95
Infrastructure	Level 2	Neonatal resuscitation equipment (self-inflating bag with reservoir and masks for preterm and term newborns)	Equipo para la reanimaci—n neonatal (bolsa con reservorio, mascarillas para prematuro y reciŽn nacido a termino)	4.95
Infrastructure	Level 2	Telephone or radio equipment for communication with referral hospitals	TelŽfono o equipo de radio para comunicarse con los hospitales de referencia	4.95
Infrastructure	Level 3	Oxygen tank in the newborn care area (availability and functioning)	Tanque de oxigeno en el ‡rea de atenci—n al reciŽn nacido (Existencia y funcionamiento)	5
Health Personnel	General	Whether staff receive work incentives	Recibe incentivos laborales?	3.74
Health Personnel	General	Monthly salary of health personnel	Salario mensual del personal de salud	4
Health Personnel	General	Warmth of care in newborn care	Calidez de la atencion_reciŽn nacido	4.11
Health Personnel	General	Number of hours per work shift	Numero de horas por jornada laboral	4.16
Health Personnel	General	Intercultural competence during the puerperium	Competencia intercultural_puerperio	4.21
Health Personnel	General	Intercultural competence in newborn care	Competencia intercultural_reciŽn nacido	4.21
Health Personnel	General	Mistreatment by superiors due to hierarchical dynamics in newborn care	Maltrato de superiores debido a jerarquizacion_reciŽn nacido	4.26
Health Personnel	General	PhysicianÐpatient communication during the puerperium	Comunicacion medico-paciente_puerperio	4.42
Health Personnel	General	Warmth of care during the puerperium	Calidez de la atencion_puerperio	4.42
Health Personnel	General	Number of permanent staff members	Numero de personal con base	4.42
Health Personnel	General	Average number of patients seen per work shift	Promedio de pacientes atendidos por jornada laboral	4.42
Health Personnel	General	PhysicianÐpatient communication regarding newborn care	Comunicacion medico-paciente_reciŽn nacido	4.5
Health Personnel	General	PhysicianÐpatient communication during pregnancy	Comunicaci—n mŽdico-paciente_embarazo	4.58
Health Personnel	General	Intercultural competence during pregnancy	Competencia intercultural_embarazo	4.58
Health Personnel	General	PhysicianÐpatient communication during childbirth	Comunicacion medico-paciente_parto	4.58
Health Personnel	General	Warmth of care during childbirth	Calidez de la atencion_parto	4.58
Health Personnel	General	Intercultural competence during childbirth	Competencia intercultural_parto	4.58
Health Personnel	General	Adherence to current clinical practice guidelines and regulations for postpartum care	Adherencia a las guias de practica clinica y normatividad vigentes del puerperio	4.63
Health Personnel	General	Adherence to current clinical practice guidelines and regulations for newborn care	Adherencia a las guias de practica clinica y normatividad vigentes del recien nacido	4.63
Health Personnel	General	Adherence to current clinical practice guidelines and regulations for pregnancy care	Adherencia a las guias de practica clinica y normatividad vigentes del embarazo	4.72
Health Personnel	General	Whether vaginal births are attended	Que atiende el parto por via vaginal	4.74
Health Personnel	General	Measures at the hospital level for the stabilization and management of complications (e.g., number of hysterectomies, obstetric hemorrhages, preeclampsia and eclampsia cases, and cases of newborn asphyxia)	Para establilizacion y resolucion de complicaciones: medidas a nivel hospital (numero de histerectomias, numero de hemorragias obsteetricas, numero de preeclampsias y eclampsias, numero de asfixias en el recien nacido).	4.74
Care Processes	Postpartum	Frequency of home visits, specifying whether conducted by a physician, nurse, or another provider	Frecuencia de visitas domiciliarias identificando por medico, enfermera u otro	3.3
Care Processes	Prenatal	Frequency of unintended pregnancies	Frecuencia de embarazos no planeados	3.73
Care Processes	Postpartum	Length of postpartum hospital stay	Tiempo de estancia hospitalaria postparto	3.75
Care Processes	Postpartum	Length of post-cesarean hospital stay	Tiempo de estancia hospitalaria post-cesarea	3.75
Care Processes	Prenatal	Care during pregnancy provided by a traditional midwife, nurse, or private physician	Atencion durante el embarazo con partera tradicional, enfermera o medico particular	3.77
Care Processes	Prenatal	Information for women on self-care	Informacion para la mujer sobre su cuidado personal	3.82
Care Processes	Childbirth	Use of electronic fetal heart rate monitoring	Realizacion de monitoreo de la frecuencia cardiaca fetal electronica	3.85
Care Processes	Childbirth	Frequency of routine medication use	Frecuencia de aplicacion rutinaria de medicamentos	3.9
Care Processes	Childbirth	Controlled cord traction-countertraction during placental delivery	Traccion - contratraccion del cordon umbilical en el alumbramiento de la placenta	3.95
Care Processes	Childbirth	Percentage of women receiving intravenous infusion	Porcentaje de mujeres canalizadas por venoclisis	3.95
Care Processes	Postpartum	Counseling on personal hygiene and nutrition for the mother and baby during the puerperium	Consejeria sobre cuidados de aseo personal y alimentacion para la madre y el bebe durante el puerperio	3.95
Care Processes	Prenatal	Includes: free care, number of prenatal visits, consultation time, waiting time, measurement of vital signs, and anthropometric measurements at each visit	Incluir’a: Gratuidad de la atenci—n, Nœmero de consultas prenatales, tiempo de consulta, tiempo de espera, toma de signos vitales y medidas antropometricas durante cada consulta.	3.95
Care Processes	Childbirth	Routine induction or augmentation of labor with oxytocin	Realizacion de la inducto conduccion con oxitocina de manera rutinaria	4
Care Processes	Postpartum	Frequency of postnatal medical consultations	Frecuencia de consultas medicas post parto	4
Care Processes	Postpartum	Average length of postpartum hospital stay	Tiempo promedio de estancia hospitalaria post-parto	4
Care Processes	Childbirth	Percentage of births attended by nurses, professional midwives, and traditional midwives	Porcentaje de atencion de partos por enfermeras, parteras profesionales y parteras tradicionales	4.05
Care Processes	Postpartum	Administration of ophthalmic antibiotic prophylaxis to the newborn	Aplicacion de antibiotico oftalmico al recien nacido	4.05
Care Processes	General	Percentage of recorded births with an APGAR score of 9Ð10 at 2 and 5 minutes	Porcentaje de nacimientos registrados con APGAR de 9 a 10 a los 2 minutos y 5 minutos	4.05
Care Processes	Childbirth	Routine use of analgesics and/or epidural analgesia	Aplicaci—n de analgŽsicos y/o analgesia epidural de manera rutinaria	4.1
Care Processes	Childbirth	Frequency of hysterectomies caused by perforation	Frecuencia de histerectomias causadas por perforacion	4.1
Care Processes	Postpartum	Percentage of postpartum family planning use, specifying the method used	Porcentaje de planificacion familiar post evento obstetrico identificando el metodo utilizado	4.1
Care Processes	Childbirth	Frequency of routine amniotomy	Frecuencia de aplicacion rutinaria de amnniotomia	4.15
Care Processes	Childbirth	Length of post-cesarean hospital stay	Tiempo de estancia hospitalaria post-cesarea	4.15
Care Processes	Childbirth	Percentage of scheduled cesarean sections	Porcentaje de cesareas programadas	4.15
Care Processes	Childbirth	Percentage of low-risk births attended in non-medicalized settings	Porcentaje de atencion de partos sin riesgo en espacios desmedicalizados	4.16
Care Processes	General	Average length of stay in the neonatal intensive care unit (NICU)	Promedio de dias de estancia UCIN (Unidad de cuidados intensivos neonatales)	4.16
Care Processes	Prenatal	Registration of the woman in the census of pregnant women	Inscribir a la mujer en el Censo de embarazadas	4.18
Care Processes	Childbirth	Administrative simplification of admission procedures	Simplificacion administrativa de los tramites de ingreso	4.2
Care Processes	Childbirth	Average number of vaginal examinations performed during labor	Promedio de tactos realizados a una mujer durante su trabajo de parto	4.2
Care Processes	Childbirth	Frequency of manual perineal stretching	Frecuencia en la realizacion de la maniobra de ampliacion manual del perine	4.2
Care Processes	Childbirth	Frequency of routine uterine massage after birth	Frecuencia de la aplicacion de masaje uterinio despues del nacimiento	4.2
Care Processes	Childbirth	Length of postpartum hospital stay	Tiempo de estancia hospitalaria postparto	4.2
Care Processes	Postpartum	Administration of vitamin K to the newborn	Administracion de Vitamina K al recien nacido	4.2
Care Processes	Childbirth	Whether upright position is promoted and facilitated during the expulsive phase of labor, according to the womanÕs wishes	Se promueve y facilita la posicion vertical en el periodo expulsivo del trabajo de parto, de acuerdo a la voluntad de la mujer	4.25
Care Processes	Childbirth	Measures taken to protect the perineum	Cuidados que se realizan para la proteccion del perine	4.3
Care Processes	Postpartum	Timely information provided to family members about childbirth outcomes	Informacion oportuna a los familiares de los resultados del parto	4.3
Care Processes	Postpartum	Frequency of vital sign monitoring for both mother and newborn	Frecuencia de toma de signos vitales a la madre y al recien nacido	4.3
Care Processes	Prenatal	Administration of folic acid to pregnant women	Aplicacion de Ac. Folico en embarazadas	4.32
Care Processes	Childbirth	Promotion and/or facilitation of continuous psycho-emotional support throughout labor	Promocion o/y facilitacion del acompa–amiento psicoafectivo durante todo el trabajo de parto	4.35
Care Processes	Childbirth	Promotion and/or facilitation of non-pharmacological pain relief during labor	Promocion o/y facilitacion de la atencion no farmacologica del dolor de parto	4.35
Care Processes	Prenatal	Provision of ferrous fumarate to pregnant women	Otorgamiento de Fumarato Ferroso a las embarazadas	4.36
Care Processes	Childbirth	Percentage of obstetric complications during childbirth managed according to protocol	Porcentaje del manejo de complicaciones obstetricas durante el parto que cumplieron con el protocolo de atencion	4.37
Care Processes	General	Rate of unplanned hysterectomies	Tasa de histerectomias no programadas	4.37
Care Processes	Childbirth	Delayed cutting of the umbilical cord	Corte retardado del cord—n umbilical	4.39
Care Processes	Childbirth	Frequency of fetal heart rate monitoring during labor	Frecuencia con la que se realiza el monitoreo de la frecuencia cardiaca fetal en el trabajo de parto	4.4
Care Processes	Childbirth	Frequency of routine use of the Kristeller maneuver	Frecuencia de aplicacion rutinaria de Kristeller	4.4
Care Processes	Childbirth	Percentage of births in which an episiotomy is performed	Porceentaje de partos que se realizan con episiotomia	4.4
Care Processes	Childbirth	Frequency of births in which active management of the third stage of labor (AMTSL) was performed	Frecuencia de partos en los que se realizo MATEP (Manejo activo de la tercera etapa del trabajo de parto)	4.4
Care Processes	Prenatal	Counseling on nutrition during pregnancy	Consejeria sobre nutricion durante el embarazo	4.41
Care Processes	General	Hospital fetal death rate	Tasa de obito fetal hospitalario	4.42
Care Processes	General	Frequency of preterm and post-term births	Frecuencia de partos preterminos y posterminos	4.42
Care Processes	Childbirth	Conditions ensuring respect for womenÕs privacy and intimacy	Condiciones para el respeto de la intimidad y privacidad de las mujeres	4.45
Care Processes	Childbirth	Knowledge and use of clinical practice guidelines for medical procedures during labor	Conocimiento y utilizacion de las guias de practica clinica para los procedimientos medicos durante el trabajo de parto	4.45
Care Processes	Childbirth	Frequency of maternal and fetal morbidity and mortality reporting	Frecuencia en la realizacion de reportes de morbilidad y mortalidad materna y fetal	4.45
Care Processes	Postpartum	Follow-up of diseases related to childbirth	Seguimiento de enfermedades relacionadas con el parto	4.45
Care Processes	Childbirth	Criteria for admitting a woman in labor (cervical dilation, warning signs, risk status, and safety)	Criterios para ingresar a una mujer en trabajo de parto (dilatacion del cuello uterino, signos de alarma o riesgo y seguridad)	4.5
Care Processes	Childbirth	Use of local anesthesia when performing episiotomies	Aplicacion de anestesia local en la realizacion de las episiotomias	4.5
Care Processes	Childbirth	Frequency of manual uterine cavity revision, with and without anesthesia	Frecuencia de la revisi—n manual de cavidad uterina con anestesia y sin anestesia	4.5
Care Processes	Postpartum	Frequency of rooming-in	Frecuencia de la realizacion del alojamiento conjunto	4.5
Care Processes	Postpartum	Incidence of complications beginning during the puerperium	Incidencia de complicaciones que inician durante el puerperio	4.5
Care Processes	Postpartum	Follow-up of diseases related to the puerperium	Seguimiento de enfermedades relacionadas con el puerperio	4.5
Care Processes	Childbirth	Delayed clamping of the umbilical cord	Pinzamiento tardio del cordon umbilical	4.53
Care Processes	General	Rate of hospital-acquired infections among women hospitalized for perinatal care	Tasa de infecciones nosocomiales en mujeres hospitalizadas por atencion perinatal	4.53
Care Processes	Prenatal	Vaccination of pregnant women	Aplicacion de vacunas en mujeres embarazadas	4.55
Care Processes	Prenatal	Assessment of chronic diseases	Evaluacion de las enfermedades cronicas	4.55
Care Processes	Postpartum	Measurement of effective vaccination coverage in the infant	Medicion de la vacunacion efectiva en el bebe	4.55
Care Processes	Prenatal	Counseling on family planning	Consejeria sobre planificacion familiar	4.59
Care Processes	Prenatal	Laboratory tests	Estudios de laboratorio	4.59
Care Processes	Childbirth	Obtaining informed consent for episiotomy, oxytocin administration, artificial rupture of membranes, and cesarean section	Realizacion del consentimiento informado para realizar episiotom’a, aplicaci—n de oxtocina, RAMCU y ces‡rea	4.6
Care Processes	Childbirth	Whether women are allowed and encouraged to move and walk during labor	Se permite y facilita la movilidad y deambulacion de la mujer en el trabajo de parto	4.6
Care Processes	Childbirth	Access to fluids during labor	Acceso a liquidos en trabajo de parto	4.6
Care Processes	Childbirth	Availability of functional referral networks to facilitate patient transfers	Existencia de redes funcionales de flujo de pacientes con relacion sistemica para facilitar las referencias	4.61
Care Processes	Childbirth	Availability of an obstetric triage service	Existencia del servicio de triage obstetrico	4.65
Care Processes	Childbirth	Percentage of maternal deaths due to poorly managed hemorrhage or preeclampsia	Porcentaje de mortalidad materna por hemorragia o preclamsia mal atendida	4.65
Care Processes	Prenatal	Development of a safety plan with the woman	Elaboracion de plan de seguridad con la mujer	4.65
Care Processes	Prenatal	Information for women on the importance of breastfeeding	Informacion para la mujer sobre la importancia de la Lactancia Materna	4.68
Care Processes	General	Rate of severe morbidity	Tasa de morbilidad grave	4.68
Care Processes	Postpartum	Newborn screening	Tamiz neonatal	4.68
Care Processes	Childbirth	Frequency of immediate motherÐnewborn contact and bonding	Frecuencia en el contacto y apego inmediato madre-hijo(a)	4.7
Care Processes	Childbirth	Frequency of immediate breastfeeding after birth	Frecuencia de la lactancia materna inmediata al nacimiento	4.7
Care Processes	Prenatal	Identification of women with HIV/AIDS	Identificacion de mujeres con VIH-SIDA	4.77
Care Processes	General	Cesarean section rate	Tasa de cesareas	4.79
Care Processes	Postpartum	Identification of warning signs and symptoms in the woman during this period	Identificacion de signos y sintomas de alarme en la mujer en este periodo	4.8
Care Processes	General	Rate of puerperal infections	Tasa infecciones puerperales	4.84
Care Processes	Postpartum	Informed consent for postpartum family planning after an obstetric event	Consentimiento informado en la planificacion familiar post evento obstetrico	4.84
Care Processes	Prenatal	Information for women on warning signs and symptoms	Informacion para la mujer sobre signos y sintomas de alarma	4.91
Care Processes	Prenatal	Capacity to identify warning signs and risk signs during pregnancy in a timely manner, as well as to provide care or immediate referral	Capacidad para identificar oportunamente signos de riesgo y alarma en el embarazo, asi como para su atencion o referencia inmediata	4.91
Care Processes	Postpartum	Identification of warning signs and symptoms in the newborn during this period	Identificacion de signos y sintomas de alarme en el recien nacido en este periodo	4.95
